# Supplementary material for: GSK3α Regulates Temporally Dynamic Changes in Ribosomal Proteins upon Amino Acid Starvation in Cancer Cells
Source: Int J Mol Sci. 2023 Aug 26;24(17):13260. doi: 10.3390/ijms241713260 (PMC10488213; doi:10.3390/ijms241713260)
Supplement: Supplementary file 1 [file ijms-24-13260-s001.zip]

Archive with 14 entries (13 files):
- Supplementary Files/
- __MACOSX/._Supplementary Files
- Supplementary Files/Supplementary Figure 1 2023.08.14.tif
- __MACOSX/Supplementary Files/._Supplementary Figure 1 2023.08.14.tif
- Supplementary Files/.DS_Store
- __MACOSX/Supplementary Files/._.DS_Store
- Supplementary Files/Supplementary Tables 2023.08.25.xlsx
- __MACOSX/Supplementary Files/._Supplementary Tables 2023.08.25.xlsx
- Supplementary Files/Supplementary Figure 2 2023.08.14.tif
- __MACOSX/Supplementary Files/._Supplementary Figure 2 2023.08.14.tif
- Supplementary Files/full western blot images.pdf
- __MACOSX/Supplementary Files/._full western blot images.pdf
- Supplementary Files/Supplementary Materials 2023.08.13.docx
- __MACOSX/Supplementary Files/._Supplementary Materials 2023.08.13.docx
