# Supplementary material for: GSK3α Regulates Temporally Dynamic Changes in Ribosomal Proteins upon Amino Acid Starvation in Cancer Cells
Source: Int J Mol Sci. 2023 Aug 26;24(17):13260. doi: 10.3390/ijms241713260 (PMC10488213; doi:10.3390/ijms241713260)
Supplement: Supplementary file 1 [file ijms-24-13260-s001.zip › Supplementary Files/Supplementary Tables 2023.08.25.xlsx]

## Sheet: Title sheet
Supplementary tables
GSK3a Regulates Temporally Dynamic Changes in Ribosomal Proteins Upon Amino Acid Starvation in Cancer Cells
Lorent Loxha 1, †, Nurul Khalida Ibrahim 1, †, Anna Sophie Stasche 1, Büsra Cinar 1, Julia Niessen 1, Sabine Schreek 1, Beate Fehlhaber 1, Michael Forster 2, Martin Stanulla 1, and Laura Hinze 1, *
1 Department of Pediatric Hematology and Oncology, Hannover Medical School, Hannover, Germany; Loxha.Lorent@mh-hannover.de (L.L); Ibrahim.Nurul@mh-hannover.de (N.K.I.); Stasche.Anna@mh-hannover.de (A.S.); Cinar.Buesra@mh-hannover.de (B.C.); Nies-sen.Julia@mh-hannover.de (J.N.); Schreek.Sabine@mh-hannover.de (S.S.); Fehlha-ber.Beate@mh-hannover.de (B.F.); Stanulla.Martin@mh-hannover.de (M.S.); Hin…
2 Institute of Clinical Molecular Biology, Kiel University, Kiel 24105, Germany; m.forster@ikmb.uni-kiel.de (M.F.)
* Correspondence: hinze.laura@mh-hannover.de † These authors contibuted equally to this work.

## Sheet: Table S1
Table S1. Transcriptomics analysis from the timeseries RNA sequencing
short_id	target_id	gene	gene_symbol	Acc	estcount_shGSK3a_16h_asp	estcount_shGSK3a_16h_veh	estcount_shGSK3a_32h_asp	estcount_shGSK3a_32h_veh	estcount_shGSK3a_56h_asp	estcount_shGSK3a_56h_veh	estcount_shGSK3a_8h_asp	estcount_shGSK3a_8h_veh	estcount_shGSK3a_0h	estcount_shLuc_16h_asp	estcount_shLuc_16h_veh	estcount_shLuc_32h_asp	estcount_shLuc_32h_veh	estcount_shLuc_56h_asp	estcount_shLuc_56h_veh	estcount_shLuc_8h_asp	estcount_shLuc_8h_veh	estcount_shLuc_0h	tpm_shGSK3a_16h_asp	tpm_shGSK3a_16h_veh	tpm_shGSK3a_32h_asp	tpm_shGSK3a_32h_veh	tpm_shGSK3a_56h_asp	tpm_shGSK3a_56h_veh	tpm_shGSK3a_8h_asp	tpm_shGSK3a_8h_veh	tpm_shGSK3a_0h	tpm_shLuc_16h_asp	tpm_shLuc_16h_veh	tpm_shLuc_32h_asp	tpm_shLuc_32h_veh	tpm_shLuc_56h_asp	tpm_shLuc_56h_veh	tpm_shLuc_8h_asp	tpm_shLuc_8h_veh	tpm_shLuc_0h	log2FC_0h_shLuc_shGSK3a	log2FC_8hasp_shLuc_shGSK3a	log2FC_16hasp_shLuc_shGSK3a	log2FC_32hasp_shLuc_shGSK3a	log2FC_56hasp_shLuc_shGSK3a	log2FC_8hveh_shLuc_shGSK3a	log2FC_16hveh_shLuc_shGSK3a	log2FC_32hveh_shLuc_shGSK3a	log2FC_56hveh_shLuc_shGSK3a
ENST00000000233	ENST00000000233.10	ENSG00000004059.11	ARF5	HGNC:658	2976.04	4195.72	3966.52	3903.54	3283.16	3163.94	3182.09	3497.83	3274.01	4446.49	3675.83	3701	4560.1	4316.77	2087.36	2439.41	3039.55	4592.6	257.487	239.114	239.594	249.853	265.348	261.881	216.618	251.149	202.378	253.928	227.951	238.886	227.909	251.993	220.918	218.981	238.727	238.307	-0.234697	-0.0155827	0.0200061	0.00425049	0.0742141	0.0728816	0.0686832	0.132067	0.244382
ENST00000000412	ENST00000000412.8	ENSG00000003056.8	M6PR	HGNC:6752	3902.47	5658.78	4726.79	4507.51	2784.48	2705.27	4616.47	4845.79	5238.86	5977.98	5814.4	5385.29	6431.94	4850.75	2703.77	4056.93	4017.05	6836.87	115.613	110.427	97.7653	98.7904	77.0582	76.6723	107.608	119.138	110.885	116.896	123.465	119.024	110.073	96.9593	97.9842	124.701	108.032	121.475	-0.130473	-0.210873	-0.0157774	-0.281242	-0.327633	0.139938	-0.159642	-0.154537	-0.349798
ENST00000000442	ENST00000000442.11	ENSG00000173153.17	ESRRA	HGNC:3471	702.521	1251.38	1015.26	705.685	747.468	553.601	769.189	825.516	852.386	970.217	923.472	808.027	1091.35	866.493	367.164	609.613	642.831	929.503	22.6623	26.5899	22.8651	16.8409	22.5239	17.0845	19.5229	22.0997	19.6448	20.6581	21.352	19.4458	20.3367	18.8592	14.4885	20.4035	18.8243	17.9828	0.121089	-0.0606149	0.127688	0.223093	0.244323	0.220607	0.303738	-0.258147	0.223555
ENST00000001008	ENST00000001008.6	ENSG00000004478.8	FKBP4	HGNC:3720	7560.96	11155.1	10178.9	9847.03	6256.99	6384.19	6939.34	7149.76	8833.73	10662.6	10315.6	10739.9	13642.5	11041.3	6268.61	5248.75	5574.49	10978.5	141.179	137.198	132.691	136.021	109.135	114.04	101.947	110.79	117.843	131.411	138.056	149.606	147.149	139.099	143.18	101.684	94.4873	122.941	-0.0605971	0.00369168	0.102685	-0.171869	-0.347176	0.227407	-0.00893039	-0.112648	-0.325731
ENST00000001146	ENST00000001146.7	ENSG00000003137.9	CYP26B1	HGNC:20581	0	11.4837	25.5555	57.8887	31.0334	60.7837	0	19.7759	23.5395	35.4448	42.6158	36.4286	20.259	61.168	0	16.1442	0.979911	18.9096	0	0.113372	0.267409	0.641867	0.434487	0.871542	0	0.245976	0.252061	0.350647	0.457806	0.407324	0.1754	0.618555	0	0.251052	0.0133323	0.169975	0.0978271	-0.323142	-0.43365	-0.151072	-0.174171	0.298169	-0.388863	0.482185	0.904227
ENST00000002125	ENST00000002125.9	ENSG00000003509.16	NDUFAF7	HGNC:28816	99.9257	86.4457	118.889	124.056	95.7339	94.6459	69.6914	139.823	77.2076	124.813	99.0073	119.351	161.973	146.722	92.5605	45.9295	71.8265	113.831	3.37693	1.92429	2.80502	3.1015	3.02215	3.05989	1.85306	3.92138	1.86411	2.78407	2.39817	3.00903	3.16197	3.34543	3.82638	1.61043	2.20346	2.3071	-0.207479	0.128222	0.209981	-0.075348	-0.111531	0.619432	-0.216674	-0.0211156	-0.249501
ENST00000002165	ENST00000002165.11	ENSG00000001036.14	FUCA2	HGNC:4008	4.52503	4.21552	4	2	4.94016	5.72243	5.18532	2.42368	6.47944	8	1.03155	1	2.83765	10	0	7	2.46752	9.20552	0.138224	0.0848192	0.0853042	0.045196	0.140964	0.167225	0.124624	0.06144	0.141405	0.161297	0.022585	0.0227885	0.0500715	0.206098	0	0.221852	0.0684222	0.168644	-0.0340242	-0.119627	-0.028953	0.0855916	-0.0800935	-0.009459	0.0852338	-0.006714	0.223082
ENST00000002501	ENST00000002501.11	ENSG00000003249.15	DBNDD1	HGNC:28455	15	1.37413e-07	8.76591e-05	8.45957	1.59471	28.8669	24.6144	33.075	0	35.0429	20.5677	14.8317	18.2553	31	8.42538	20.5176	14.9902	41.9625	0.543733	3.28098e-09	2.21841e-06	0.226857	0.0539986	1.00105	0.702019	0.994969	0	0.838436	0.534378	0.401089	0.382256	0.758173	0.373595	0.77166	0.493262	0.912255	-0.935275	-0.057855	-0.252056	-0.486545	-0.738204	0.417899	-0.617654	-0.172058	0.542797
ENST00000002829	ENST00000002829.8	ENSG00000001617.12	SEMA3F	HGNC:10728	8.14308	48.033	53.3471	21.3472	19.8427	19.2382	23.9069	22.9618	0.57389	14.1244	31.6864	38.7905	19.5988	14.2118	32.3288	12.4682	22.9109	52.3101	0.157004	0.61002	0.718097	0.30449	0.357379	0.354851	0.36267	0.367404	0.00790529	0.17975	0.437889	0.55796	0.218284	0.184877	0.762482	0.24942	0.400996	0.604879	-0.671105	0.125177	-0.0280866	0.141153	0.196086	-0.0350136	0.163126	0.0986348	-0.379474
ENST00000003100	ENST00000003100.13	ENSG00000001630.18	CYP51A1	HGNC:2649	748.365	1109.94	732.862	839.956	643.475	687.692	943.086	828.32	838.136	1056.45	1015.45	830.904	907.31	841.344	508.371	759.316	717.516	1035.83	16.7083	16.323	11.4233	13.8734	13.4201	14.6883	16.5667	15.3473	13.369	15.5684	16.2497	13.8396	11.7016	12.6737	13.8841	17.5892	14.542	13.8697	-0.0494161	-0.0816253	0.0959939	-0.256411	0.0766765	0.0728755	0.00611597	0.22773	0.0759205
ENST00000003302	ENST00000003302.8	ENSG00000048028.12	USP28	HGNC:12625	169.406	198.66	274.087	148.358	272.828	242.914	68.8936	52.9505	164.878	174.9	170.172	203.936	345.672	209.93	140.194	105.558	92.4131	269.767	2.47347	1.9106	2.79393	1.6025	3.72112	3.39305	0.791448	0.641599	1.71992	1.68556	1.78088	2.2214	2.9155	2.06807	2.50395	1.5991	1.22486	2.36226	-0.305869	-0.536884	0.371157	0.236006	0.621797	-0.438614	0.065776	-0.589298	0.326241
ENST00000003912	ENST00000003912.7	ENSG00000001461.17	NIPAL3	HGNC:25233	42.191	53.3075	79.9578	20.2321	35.1665	54.6966	79.9082	35.7776	115.112	132.285	135.769	97.1854	120.421	103.241	97.5609	38.7359	21.906	183.681	0.519596	0.43243	0.687474	0.18433	0.404558	0.644415	0.774288	0.365656	1.01282	1.07531	1.19844	0.892899	0.85668	0.857848	1.46974	0.494954	0.244898	1.35666	-0.227524	0.247139	-0.449636	-0.165732	-0.403516	0.133567	-0.618013	-0.648654	-0.586782
ENST00000004982	ENST00000004982.6	ENSG00000004776.13	HSPB6	HGNC:26511	1	2.24985	4.07786	1	6.07508	3	1.64119	3.15211	0	0	5.4819	3.52428	0	2	1.34835	0	1	6	0.0547714	0.0811688	0.155932	0.0405194	0.310822	0.157193	0.0707258	0.143275	0	0	0.215206	0.144006	0	0.0739088	0.0903388	0	0.0497198	0.19709	-0.259532	0.0985891	0.0769304	0.0149626	0.2876	0.123168	-0.168609	0.0573039	0.0858536
ENST00000005082	ENST00000005082.13	ENSG00000005801.18	ZNF195	HGNC:12986	95.4759	110.18	110.588	260.466	102.679	146.204	134.597	169.638	168.244	213.508	197.107	92.7124	129.8	62.9785	94.9483	119.866	27.6197	226.953	3.53102	2.68405	2.85538	7.12634	3.54727	5.17279	3.91658	5.20648	4.44541	5.2119	5.22489	2.55799	2.77301	1.57149	4.29547	4.59946	0.927258	5.03387	-0.148044	-0.187635	-0.455199	0.115809	0.822397	1.68723	-0.756755	1.10689	0.221163
ENST00000005257	ENST00000005257.7	ENSG00000006451.8	RALA	HGNC:9839	1548.31	2388.12	2127.14	2030.95	1295	1302.38	1899.21	2062.66	2230.97	2605.55	2548.56	2363.15	2838.29	2481.77	1499	1964.21	1847.17	2733.61	39.6701	40.3036	38.0497	38.4959	30.9943	31.9229	38.2863	43.858	40.8381	44.0636	46.8025	45.1702	42.0081	42.9022	46.9813	52.2154	42.9623	42.0051	-0.0396922	-0.437817	-0.147995	-0.241651	-0.456479	0.029096	-0.21082	-0.122907	-0.543379
ENST00000005259	ENST00000005259.9	ENSG00000075790.12	BCAP29	HGNC:24131	622.134	836.555	972.962	838.389	734.862	761.813	666.659	743.268	780.879	720.982	772.037	724.338	887.504	708.323	561.183	610.813	665.164	955.054	15.1849	13.4494	16.5795	15.1385	16.7548	17.7883	12.8025	15.0552	13.6169	11.6152	13.5062	13.1894	12.5132	11.6646	16.7552	15.4682	14.7378	13.9803	-0.0354296	-0.254752	0.359482	0.309088	0.487404	0.0288148	-0.00566059	0.256135	0.0815954
ENST00000005286	ENST00000005286.8	ENSG00000006118.15	TMEM132A	HGNC:31092	126.926	252.176	141.191	146.566	209.038	145.926	172.998	80.0549	111.14	203.283	169.388	148.485	136.749	87.5523	102.668	51.9418	129.271	169.977	2.54476	3.33029	1.9763	2.1739	3.91496	2.79891	2.72899	1.33199	1.59196	2.69013	2.43415	2.22093	1.58377	1.18434	2.51796	1.08048	2.35273	2.04384	-0.231848	0.841867	-0.0579824	-0.113956	1.16998	-0.523779	0.33451	0.296779	0.110845
ENST00000005340	ENST00000005340.10	ENSG00000004975.12	DVL2	HGNC:3086	1688.57	2490.34	2181.21	1986.72	1791.12	1744.52	1776.66	1592.1	1797.88	2194.29	2191.59	2021.31	2534.73	2157.21	1116.55	1129.94	1249.15	2166.35	40.0215	38.8789	36.0928	34.8353	39.6556	39.5557	33.1317	31.3155	30.4439	34.3276	37.2308	35.7406	34.7037	34.4968	32.372	27.7865	26.876	30.7938	-0.0159625	0.245717	0.215583	0.0137644	0.195767	0.213205	0.0608932	0.00530729	0.281266
ENST00000005374	ENST00000005374.10	ENSG00000006625.18	GGCT	HGNC:21705	37.7334	67.5383	42.0451	40.644	17.7463	35.2948	52.5574	35.5711	48.5443	40.8094	55.7219	55.5614	47.9827	36.4884	42.0998	59.2325	43.6519	97.6578	3.2647	3.84901	2.5397	2.60149	1.43427	2.92137	3.5778	2.55405	3.00069	2.33052	3.45551	3.58629	2.39813	2.13002	4.45569	5.31719	3.42843	5.06739	-0.600826	-0.464629	0.356696	-0.373702	-0.362683	-0.317332	0.122101	0.0838551	-0.476402
ENST00000005386	ENST00000005386.8	ENSG00000005175.10	RPAP3	HGNC:26151	579.217	781.488	741.554	678.381	338.668	328.379	668.327	703.764	533.094	822.086	772.603	719.725	810.603	625.661	355.052	604.243	474.373	779.98	9.14694	8.12903	8.17574	7.92534	4.99591	4.961	8.30403	9.2231	6.01457	8.56895	8.745	8.47923	7.39458	6.66631	6.85874	9.90037	6.80033	7.38718	-0.257831	-0.22845	0.0846133	-0.0469458	-0.354554	0.390225	-0.0942001	0.0884482	-0.398743
ENST00000005558	ENST00000005558.8	ENSG00000006652.15	IFRD1	HGNC:5456	409.154	545.999	650.229	606.658	356.114	349.939	469.012	412.811	449.733	499.467	540.277	454.93	716.251	410.827	247.172	282.815	273.662	572.673	16.9689	14.9156	18.827	18.6131	13.7963	13.8841	15.3044	14.208	13.3256	13.6725	16.0602	14.0756	17.1594	11.4957	12.5396	12.1695	10.3028	14.244	-0.089649	0.308054	0.292384	0.395257	0.243795	0.428147	-0.100197	0.111103	0.136589
ENST00000006015	ENST00000006015.4	ENSG00000005073.6	HOXA11	HGNC:5101	65	54.348	48	60	41	48	68.8504	53	59.0836	68.2007	54.2954	49.4687	31.7759	41.1249	32	36.0795	31.9329	71.913	1.74813	0.962778	0.901263	1.19377	1.03003	1.23498	1.45691	1.18291	1.13526	1.21067	1.04663	0.992537	0.493662	0.746239	1.05276	1.00676	0.779605	1.15992	-0.0165696	0.291975	0.313969	-0.0676481	0.217252	0.294696	-0.0603521	0.55456	0.122701
ENST00000006275	ENST00000006275.8	ENSG00000007255.10	TRAPPC6A	HGNC:23069	213.459	266.396	233.565	207.301	324.29	315.935	186.924	210.124	185.34	269.004	198.379	203.227	298.631	251.176	119.737	95.1394	156.95	236.524	26.6335	21.8939	20.3456	19.1348	37.7967	37.7112	18.3503	21.7573	16.5215	22.1538	17.741	18.9169	21.5238	21.1448	18.2751	12.3163	17.7767	17.699	-0.093838	0.539168	0.25517	0.099946	0.808963	0.277387	0.288766	-0.161759	1.00601
ENST00000006658	ENST00000006658.11	ENSG00000006282.21	SPATA20	HGNC:26125	56.6534	88.8597	65.1885	129.41	116.214	1.98386e-08	52.7516	43.8661	95.946	84.4664	118.696	163.827	116.71	145.176	5.18585	52.3951	26.7909	38.7225	1.54644	1.5977	1.2423	2.61327	2.96328	5.18057e-10	1.13294	0.993692	1.87112	1.52183	2.32227	3.33617	1.84029	2.67371	0.173159	1.4839	0.663851	0.633916	0.813278	-0.219759	0.0140099	-0.951439	0.109455	0.260917	-0.354936	0.347268	-0.230399
ENST00000006750	ENST00000006750.8	ENSG00000007312.14	CD79B	HGNC:1699	3.03804	2.01219	0	2.69677	0	5.03028	9	0	0	0	0	0	0	0	12.0387	5	0	0	0.203788	0.0889072	0	0.133826	0	0.322803	0.475	0	0	0	0	0	0	0	0.987832	0.347986	0	0	0	0.12991	0.267582	0	0	0	0.122881	0.181199	-0.587598
ENST00000006777	ENST00000006777.11	ENSG00000005486.17	RHBDD2	HGNC:23082	954.429	1291.98	1260.27	1196.56	1379.46	1339.01	1186.81	1344.41	1358.89	1323.17	1076.7	1195.1	1428.07	1605.78	726.154	991.113	960.03	1747.47	42.7167	38.0883	39.3793	39.6185	57.6726	57.332	41.7927	49.9346	43.4515	39.0882	34.5396	39.9038	36.9211	48.49	39.7558	46.0238	39.0045	46.9056	-0.107961	-0.136026	0.125009	-0.0186192	0.245549	0.348483	0.137309	0.0991369	0.517283
ENST00000007264	ENST00000007264.7	ENSG00000007376.8	RPUSD1	HGNC:14173	597.673	936.318	734.349	661.028	420.07	469.902	640.985	597.645	751.916	848.683	998.415	712.812	1036.92	1012.57	390.777	476.52	601.032	943.147	21.7638	22.4582	18.6691	17.8074	14.2889	16.3696	18.3647	18.0605	19.5617	20.3982	26.0585	19.3642	21.8115	24.8775	17.4067	18.0035	19.8675	20.5973	-0.0708932	0.0271633	0.0892514	-0.0501105	-0.759218	-0.130675	-0.20599	-0.278466	-0.0836715
ENST00000007390	ENST00000007390.3	ENSG00000007520.4	TSR3	HGNC:14175	1471.89	2238.48	1974.32	1663.32	1296.25	1245.65	1802.45	1740.56	2110.55	2432.66	2225.08	2135.84	2727.8	2477.04	1115.53	1377.43	1618.66	2707.43	102.612	102.791	96.0921	85.7839	84.4142	83.0761	98.8665	100.699	105.119	111.938	111.182	111.082	109.851	116.511	95.1304	99.6312	102.436	113.198	-0.105849	-0.0110055	-0.124347	-0.207132	-0.460244	-0.024431	-0.112159	-0.353122	-0.193298
ENST00000007414	ENST00000007414.8	ENSG00000006025.12	OSBPL7	HGNC:16387	189.709	296.51	236.454	196.03	198.487	211.083	209.156	197.791	225	234.612	308.47	257.049	301.565	272.089	174.961	119.619	130.921	227.5	3.59586	3.702	3.12904	2.74882	3.51442	3.82761	3.11925	3.11126	3.04694	2.93522	4.1908	3.63485	3.30192	3.47967	4.05671	2.35245	2.25268	2.58617	0.174388	0.297167	0.223891	-0.166715	0.0111467	0.337952	-0.142682	-0.198543	-0.0668899
ENST00000007510	ENST00000007510.9	ENSG00000004777.19	ARHGAP33	HGNC:23085	318.25	321.438	201.419	107.204	173.7	183.275	363.5	323.308	334.242	118.321	212.631	119.807	312.507	213.379	164.291	65.2467	219.904	445.235	5.00968	3.33289	2.21356	1.24842	2.55415	2.75997	4.50205	4.2235	3.75897	1.22936	2.39903	1.40695	2.84166	2.26624	3.16353	1.06563	3.14232	4.20331	-0.12878	1.41339	1.43066	0.416966	0.121877	0.33458	0.350203	-0.772816	-0.147089
ENST00000007516	ENST00000007516.8	ENSG00000004779.10	NDUFAB1	HGNC:7694	1944.39	3097.54	3008.79	2941.69	1557.1	1484.66	2302.96	2282.92	2967.7	3249.81	2836.58	2722.62	3706.36	2860.09	1699.15	1848.75	2298.23	3687.44	331.368	347.717	357.988	370.88	247.885	242.055	308.801	322.874	361.338	365.562	346.49	346.154	364.876	328.866	354.223	326.897	355.546	376.888	-0.0606243	-0.0818996	-0.141274	0.04836	-0.406403	-0.138657	0.00508473	0.0234818	-0.547443
ENST00000007699	ENST00000007699.10	ENSG00000006047.13	YBX2	HGNC:17948	27.6289	26.7616	41.0363	36.5735	48.2737	42.9428	27.8698	24.4406	36.391	24.2142	31.1144	17.0316	43.2349	64.2436	22.5527	17.4904	23.6518	36.2901	1.29747	0.827804	1.3454	1.2706	2.11763	1.92923	1.02975	0.952491	1.22094	0.75055	1.04728	0.596684	1.17284	2.03552	1.29554	0.852194	1.00826	1.02207	0.135334	0.132068	0.392238	0.554755	0.0385059	-0.0406317	-0.163599	0.0634928	0.351688
ENST00000007708	ENST00000007708.7	ENSG00000005882.12	PDK2	HGNC:8810	137.298	208.681	256.218	250.727	91.1337	192.224	0.12427	147.905	262.338	391.825	2.38712e-07	156.874	396.793	440.968	149.765	178.221	212.189	395.469	4.19598	4.20081	5.46673	5.66864	2.60168	5.61999	0.00298813	3.75117	5.72791	7.90381	5.22892e-09	3.57664	7.00492	9.0926	5.59882	5.6511	5.88663	7.24839	-0.293954	-2.72929	-0.777028	0.498749	-1.48656	-0.535516	2.37874	-0.263494	0.00462089
ENST00000007722	ENST00000007722.11	ENSG00000005884.18	ITGA3	HGNC:6139	0	31.3224	0	0	9.01078	0	0	0	0	0	0	8.52415	0	0	0	0	0	0	0	0.390952	0	0	0.159498	0	0	0	0	0	0	0.120502	0	0	0	0	0	0	0	0	0	-0.164145	0.2135	0	0.476072	0	0
ENST00000007969	ENST00000007969.12	ENSG00000010626.15	LRRC23	HGNC:19138	30.808	58.5449	4.70242	21.1	19.6533	78.0476	36.653	0	35.2571	33.3802	85.315	0	1.46203e-06	53.8943	0	29.7291	0	37.0515	1.48946	1.86439	0.158722	0.754672	0.88758	3.60982	1.39425	0	1.21781	1.0652	2.95638	0	4.08313e-08	1.75801	0	1.49126	0	1.07432	0.0964985	-0.057301	0.269554	0.212535	-0.547089	0	-0.465952	0.811201	2.20471
ENST00000008180	ENST00000008180.13	ENSG00000008517.19	IL32	HGNC:16830	5.21549	18.4392	17.9139	7.62568	38.9258	24.4242	16.9895	6.94723	6.86542	22.2141	19.211	22.5284	18.7529	16.4202	9.6281	14.6643	0	17.9952	0.437039	1.01777	1.04801	0.47273	3.04697	1.95797	1.12014	0.483117	0.411016	1.22865	1.15384	1.40835	0.907746	0.928359	0.986923	1.27495	0	0.904362	-0.432574	-0.101675	-0.633073	-0.233824	1.06947	0.568632	-0.0941471	-0.373376	0.574069
ENST00000008440	ENST00000008440.9	ENSG00000010072.16	SPRTN	HGNC:25356	2.18856	14.1167	3.90225	2.16744	10.0035	5.38611	1.59186	9.34278	17.5595	1.74174	0	12.633	6.27578	12.7769	2.66402	5.52669	5.32437	8.95254	0.101803	0.432532	0.126727	0.0745864	0.434672	0.239683	0.0582604	0.360657	0.583555	0.0534764	0	0.438394	0.168633	0.400997	0.151586	0.266731	0.224826	0.249753	0.341524	-0.259416	0.0647087	-0.352322	0.0342669	0.151727	0.518567	-0.12104	0.10635
ENST00000008527	ENST00000008527.10	ENSG00000008405.12	CRY1	HGNC:2384	1200.75	1782.76	1790.8	1483.05	1457.44	1557.44	1480.12	1391.39	1472.05	1639.13	1640.13	1403.09	1650.86	1606.63	891.207	1093.77	1231.05	1732.06	28.4806	27.8529	29.6547	26.0232	32.2919	35.34	27.6222	27.388	24.9451	25.6617	27.8832	24.8277	22.6192	25.7113	25.8579	26.9171	26.5062	24.6388	0.0171325	0.0359882	0.144997	0.247185	0.317718	0.0455247	-0.00151432	0.194241	0.436216
ENST00000008938	ENST00000008938.5	ENSG00000008438.5	PGLYRP1	HGNC:8904	4	0	3	0	2	0	3	3	0	0	0	2	0	0	1	0	0	2	0.61375	0	0.321368	0	0.28666	0	0.362174	0.382004	0	0	0	0.228937	0	0	0.187693	0	0	0.184044	-0.243723	0.445911	0.690417	0.104621	0.363631	0.466762	0	0	-0.248162
ENST00000009041	ENST00000009041.12	ENSG00000010270.14	STARD3NL	HGNC:19169	1658.9	2573.35	2410.19	2272.81	1654.16	1799.37	2045.02	2138.37	2705.85	2407.75	2227.78	1902.09	2379.8	2157.94	1255.17	1642.73	1917.82	3064.19	75.1945	76.8328	76.2723	76.2146	70.0405	78.0271	72.9337	80.4385	87.6266	72.0365	72.3781	64.3209	62.3128	65.996	69.5963	77.2569	78.9131	83.2994	0.0722165	-0.0819847	0.0610689	0.242406	0.0845683	0.0272787	0.0850295	0.286378	0.162756
ENST00000009180	ENST00000009180.10	ENSG00000010278.15	CD9	HGNC:1709	230.304	227.088	271.477	244.56	333.448	183.861	224.71	202.214	237.847	278.765	190.644	236.365	294.841	359.562	238.139	128.785	154.558	217.665	15.7969	10.26	13.0003	12.4098	21.365	12.0647	12.1271	11.5105	11.6556	12.6207	9.37263	12.0951	11.6823	16.6401	19.981	9.16516	9.62357	8.95403	0.34642	0.368916	0.302392	0.0964315	0.342388	0.235875	0.11842	0.0804706	-0.683405
ENST00000009589	ENST00000009589.8	ENSG00000008988.11	RPS20	HGNC:10405	15447.7	26241.9	27144	24670	23551.7	21243.5	23373.4	20567.1	30146.2	25775.6	22978.8	21589.2	28084.5	28745.1	15745.5	17281.2	22367.3	31928.6	4097.78	4585.24	5027	4841.32	5835.98	5391.01	4878.34	4527.66	5713.26	4513.04	4368.99	4272.45	4303.51	5144.71	5109.27	4756.25	5386.1	5079.55	0.169581	0.03656	-0.139224	0.234582	0.18185	-0.250425	0.0696822	0.16985	0.0774239
ENST00000010132	ENST00000010132.6	ENSG00000010219.14	DYRK4	HGNC:3095	156.716	199.067	177.963	148.678	105.67	99.2362	139.453	124.753	169.452	187.495	159.75	153.629	187.295	161.602	75.7432	121.783	70.5935	186.936	6.47428	5.417	5.13283	4.54395	4.07789	3.922	4.53284	4.27705	5.00139	5.11261	4.73029	4.73485	4.46966	4.5044	3.82771	5.21999	2.64739	4.6316	0.0917515	-0.168891	0.290144	0.0967977	-0.116355	0.532866	0.163292	0.0194634	0.0279047
ENST00000010299	ENST00000010299.10	ENSG00000009780.16	FAM76A	HGNC:28530	0	4.09296	0	5.27777	0	0	0	9.00036	13.8022	0	0	0	4.39032	0	0	0	0	5.10811	0	0.227707	0	0.329774	0	0	0	0.630858	0.832859	0	0	0	0.214202	0	0	0	0	0.258748	0.542106	0	0	0	0	0.705632	0.295966	0.131173	0
ENST00000011473	ENST00000011473.6	ENSG00000008282.10	SYPL1	HGNC:11507	3.63238e-06	0	2.48726e-07	2.27582e-08	0	0	46.2579	70.4633	44.2646	0	0.71878	0	32.434	12.5895	7.17167e-05	22.1804	0.00063728	0.00015373	1.26571e-07	0	6.05079e-09	5.86663e-10	0	0	1.26821	2.0376	1.10196	0	0.0179517	0	0.652849	0.29598	3.05689e-06	0.801892	2.0158e-05	3.21263e-06	1.07173	0.332044	1.82603e-07	8.72945e-09	-0.374043	1.6029	-0.0256691	-0.724955	-4.41015e-06
ENST00000011619	ENST00000011619.6	ENSG00000010017.13	RANBP9	HGNC:13727	2678.73	3826.29	3557.19	3140	2978.32	2956.34	3306.79	3264.3	3101.01	3318.51	3485.41	3019.07	3687.69	3042.77	1717.99	2532.85	2279.37	3857.92	55.3747	52.1005	51.338	48.0199	57.5121	58.465	53.7841	55.9999	45.7985	45.2794	51.6422	46.5597	44.0359	42.4388	43.443	54.3246	42.7733	47.8295	-0.0612897	-0.0141648	0.284677	0.138117	0.429751	0.38091	0.0125058	0.12229	0.420082
ENST00000011653	ENST00000011653.9	ENSG00000010610.10	CD4	HGNC:1678	0	1.13845	5	0	15	12	0	0	0	0	6	2.97531	6	15.9387	1.35375	0	0	0	0	0.0173863	0.0809342	0	0.32487	0.266166	0	0	0	0	0.0997086	0.0514636	0.080359	0.249332	0.0383945	0	0	0	0	0	0	0.0398798	0.0846944	0	-0.112254	-0.111511	0.286112
ENST00000011691	ENST00000011691.6	ENSG00000008324.12	SS18L2	HGNC:15593	1.44827	1.47652	1.47308	2.95479	0	0	4.45372	5.99142	2.99656	1.47702	2.92544	1.53892	1.47016	2.97185	0	2.93373	2.96499	10.2385	0.0384965	0.0258519	0.0273368	0.0581042	0	0	0.093145	0.132165	0.0569063	0.0259139	0.0557354	0.0305171	0.0225739	0.0532979	0	0.080909	0.0715435	0.163218	-0.138274	0.0162397	0.0175866	-0.00445919	-0.0749136	0.0793938	-0.0414259	0.0492766	0
ENST00000011700	ENST00000011700.10	ENSG00000048707.15	VPS13D	HGNC:23595	213.351	405.777	325.874	212.316	167.37	174.355	303.255	275.555	140.683	396.952	320.24	380.25	382.26	88.9822	248.611	243.655	113.07	162.543	1.27675	1.59948	1.36147	0.939944	0.935607	0.998168	1.42785	1.36846	0.601475	1.56792	1.37358	1.6976	1.32142	0.359273	1.8199	1.51283	0.614232	0.583362	0.0164098	-0.0496335	-0.173626	-0.191987	0.50995	0.553103	0.131159	-0.25899	-0.496967
ENST00000011898	ENST00000011898.10	ENSG00000011105.14	TSPAN9	HGNC:21640	88.5069	141.913	120.878	113	162.883	160.967	52.203	116.885	91.9826	145	74.2583	95.191	121.63	76.5622	59.9337	99.296	103.524	113.45	1.40359	1.48241	1.33832	1.32572	2.41293	2.44208	0.651365	1.53829	1.04216	1.51777	0.844068	1.1262	1.11423	0.8192	1.16266	1.63381	1.49032	1.07902	-0.0258042	-0.67349	-0.0669569	0.137197	0.907708	0.0275234	0.428848	0.137544	0.670474
ENST00000012049	ENST00000012049.10	ENSG00000011478.13	QPCTL	HGNC:25952	193.995	245.921	222.536	199.862	101.828	105.576	204.254	156.767	245.707	330.983	423.328	279.197	465.234	403.738	232.208	186.959	192.809	420.873	6.76716	5.65058	5.41958	5.15769	3.31809	3.52322	5.60598	4.53822	6.12349	7.62073	10.5843	7.26577	9.37471	9.50227	9.90855	6.76655	6.10546	8.80495	-0.460926	-0.233502	-0.150424	-0.364671	-1.28223	-0.359506	-0.800616	-0.75261	-1.27004
ENST00000012134	ENST00000012134.7	ENSG00000010818.11	HIVEP2	HGNC:4921	0	27.1916	0	0	35.3095	34.0956	90.6211	95.9214	195.767	40.4564	239.113	0	113.307	54.7751	0	43.6226	0	0	0	0.120936	0	0	0.222709	0.22024	0.481431	0.53749	0.944376	0.180303	1.15721	0	0.441944	0.249537	0	0.305602	0	0	0.959308	0.182276	-0.239157	0	-0.0313128	0.620577	-0.944461	-0.528015	0.287165
ENST00000012443	ENST00000012443.9	ENSG00000011485.15	PPP5C	HGNC:9322	2519.57	3467.58	3325.38	2870.64	1843.9	1647.34	2597.53	2676.95	2298.12	3055.3	3176.24	3230.25	4022.45	2968.62	1648.51	2115.8	1922.75	3219.27	87.2237	79.0709	80.3709	73.5184	59.6282	54.557	70.7512	76.9066	56.8391	69.8132	78.8116	83.4256	80.4395	69.3386	69.8099	75.9955	60.4236	66.8384	-0.230057	-0.101771	0.317149	-0.0531677	-0.214327	0.342953	0.00467898	-0.128132	-0.349983
ENST00000013034	ENST00000013034.3	ENSG00000239672.8	NME1	HGNC:7849	57.7232	77.5037	47.5868	137.337	17.1557	17.1367	53.773	16.6578	53.4572	0	67.0086	114.872	101.453	44.6433	64.1263	44.862	80.1415	180.513	7.33105	6.48366	4.21941	12.9036	2.03531	2.0821	5.37335	1.75569	4.85052	0	6.09979	10.8839	7.44305	3.82546	9.96252	5.91152	9.2395	13.7494	-1.33402	-0.116952	3.0585	-1.18705	-0.668825	-1.89366	0.0759669	0.719627	-1.83059
ENST00000013070	ENST00000013070.11	ENSG00000012963.15	UBR7	HGNC:20344	2681.39	3757.08	3566.59	3315.31	2695.52	2720.7	3068.33	3242.03	3084.46	3462.67	3222.95	3318.47	3951.74	3133.11	1907.17	2359.79	2363.69	3758.57	53.5245	49.3998	49.7044	48.9583	50.2621	51.9556	48.1903	53.7062	43.9884	45.6225	46.1121	49.418	45.5671	42.1969	46.5693	48.8732	42.831	44.9962	-0.0319617	-0.0198916	0.225878	0.00817183	0.246967	0.319753	0.0973196	0.101412	0.154754
ENST00000013125	ENST00000013125.9	ENSG00000012983.12	MAP4K5	HGNC:6867	228.001	266.834	298.781	400.593	259.132	267.851	347.074	236.317	219.066	419.574	559.523	561.057	520.405	433.122	164.284	488.758	475.663	414.573	3.58727	2.76535	3.28193	4.66273	3.8085	4.03162	4.2965	3.08558	2.46246	4.35724	6.30978	6.58551	4.72976	4.5978	3.16184	7.97859	6.79363	3.91191	-0.504488	-0.761451	-0.223854	-0.824984	-0.219271	-0.931754	-0.957043	-0.0169787	0.273802
ENST00000013807	ENST00000013807.9	ENSG00000012061.16	ERCC1	HGNC:3433	171.875	155.872	119.243	113.18	104.532	99.5944	138.75	104.13	115.01	161.746	175.223	134.73	162.491	111.719	66.8821	47.1247	95.1494	127.162	11.1544	6.66321	5.40276	5.43391	6.33707	6.1834	7.08486	5.60821	5.33255	6.92855	8.15067	6.52308	6.09163	4.89184	5.30959	3.17312	5.60551	4.94938	0.090047	0.954095	0.616349	-0.23263	0.316486	0.000590827	-0.255929	-0.140421	0.187122
ENST00000014914	ENST00000014914.6	ENSG00000013588.9	GPRC5A	HGNC:9836	7.67017	2.20203	1.00783	4.75859	7.82503	4.0633	6.86226	5.96125	2.01917	3.30456	7.73344	2.20396	6.05622	3.31441	3.05566	6.003	5.52232	3.30684	0.077922	0.0147353	0.00714812	0.0357637	0.0742587	0.0394906	0.0548514	0.0502583	0.0146553	0.0221587	0.0563114	0.0167038	0.0355408	0.0227182	0.0379732	0.0632745	0.0509275	0.0201479	-0.00778859	-0.0114744	0.0766336	-0.0136235	0.0709328	-0.000918944	-0.0579318	0.000310512	0.0021074
ENST00000014930	ENST00000014930.9	ENSG00000013583.10	HEBP1	HGNC:17176	256.032	447.109	377.698	385.01	381.867	424.73	285.612	255.139	274.816	336.591	395.859	362.724	479.242	350.247	238.884	217.138	226.314	422.868	18.901	21.7413	19.4663	21.0267	26.3334	29.9959	16.5894	15.6308	14.4943	16.4009	20.9459	19.9766	20.4369	17.4452	21.5722	16.6315	15.1662	18.7221	-0.348075	-0.00344487	0.193676	-0.0355278	0.567422	0.0408794	0.051362	0.0391561	0.457531
ENST00000014935	ENST00000014935.7	ENSG00000013563.14	DNASE1L1	HGNC:2957	14.3477	0	17.8319	0	22.5647	10.1441	0	0	0	29.2315	43.8344	26.265	0.130968	19.6687	0	25.7717	0	0	0.388653	0	0.337231	0	0.570973	0.262877	0	0	0	0.522645	0.851067	0.530778	0.00204935	0.359474	0	0.724317	0	0	0	-0.786025	-0.132893	-0.195016	0.20861	0	-0.888357	-0.00295356	0.336714
ENST00000016171	ENST00000016171.6	ENSG00000014919.13	COX15	HGNC:2263	1132.65	1732.58	1296.87	1512.27	1265.69	1186.47	1464.86	1429.44	1471.03	1717.71	1616.83	1674.29	1895.63	1556.67	1008.92	1126.55	1159.81	1917.91	15.2772	15.393	12.2122	15.0899	15.9471	15.3096	15.5456	16.0003	14.1754	15.2923	15.6308	16.8474	14.7697	14.1663	16.6465	15.7653	14.2007	15.5144	-0.121994	-0.0190296	-0.00133933	-0.433846	0.160167	0.161424	-0.0207775	0.0289993	-0.113658
ENST00000016946	ENST00000016946.8	ENSG00000015568.13	RGPD5	HGNC:32418	24.2215	389.055	238.881	91.9071	197.469	318.515	27.6962	57.2997	39.5625	103.798	329.153	0.357249	358.847	23.3987	129.006	443.896	430.521	342.341	0.221865	2.34737	1.52763	0.622797	1.68964	2.79111	0.199606	0.435568	0.258904	0.627557	2.161	0.00244126	1.89875	0.144608	1.44549	4.21866	3.5798	1.88065	-1.19423	-2.12112	-0.413622	1.33427	1.23256	-1.67366	0.082646	-0.836949	0.632497
ENST00000017003	ENST00000017003.7	ENSG00000015532.10	XYLT2	HGNC:15517	479.729	552.034	537.906	397.906	310.831	371.417	397.496	381.828	344.141	496.476	498.845	519.408	516.266	470.123	278.401	256.91	286.32	406.954	9.53736	7.22902	7.466	5.85223	5.77248	7.06404	6.2177	6.29963	4.88804	6.51487	7.10831	7.70364	5.92893	6.30602	6.77049	5.29929	5.16724	4.85219	0.00881068	0.196349	0.487693	-0.0399382	-0.109402	0.243197	0.0213203	-0.0160575	0.0534963
ENST00000019019	ENST00000019019.6	ENSG00000068438.15	FTSJ1	HGNC:13254	147.343	172.999	231.241	174.493	104.687	36.7375	219.951	163.697	199.572	205.875	168.171	237.145	237.949	285.485	109.722	71.8953	68.5964	383.121	5.56193	4.30152	6.09411	4.87285	3.69143	1.32668	6.53262	5.12805	5.38223	5.1295	4.55005	6.67829	5.18861	7.27095	5.06649	2.8158	2.35057	8.67346	-0.599973	0.981166	0.0983507	-0.114163	-0.818026	0.871022	-0.066095	-0.0755525	-1.38259
ENST00000019317	ENST00000019317.8	ENSG00000017797.13	RALBP1	HGNC:9841	0	30.4767	38.5598	57.4422	0	0	43.4661	0	33.8535	111.946	71.442	29.4523	33.6863	0	0	53.7565	0	27.6308	0	0.314762	0.422101	0.666305	0	0	0.536226	0	0.37923	1.15855	0.802888	0.344514	0.30511	0	0	0.874518	0	0.259828	0.130636	-0.287129	-1.11007	0.0809395	0	0	-0.455508	0.352481	0
ENST00000020673	ENST00000020673.6	ENSG00000059915.17	PSD	HGNC:9507	7.98725	52.0468	16.1778	16.1533	36.4466	31.618	0	0	16.1668	0	0	0	24.2305	0	18.1933	8.04137	9.52373	8.03893	0.144534	0.620367	0.204381	0.216244	0.616078	0.547351	0	0	0.209008	0	0	0	0.253283	0	0.402718	0.150976	0.156443	0.0872431	0.153149	-0.202858	0.19476	0.268292	0.692497	-0.209694	0.69632	-0.0432798	0.141575
ENST00000022615	ENST00000022615.9	ENSG00000078668.14	VDAC3	HGNC:12674	4696.79	6727.8	6816.03	6491.99	4070.93	4229.3	5319.3	5796.51	6257.47	7528.33	6658.98	6287.93	8109.15	6394.06	3991.7	4652.01	5015.46	7885.75	266.859	251.788	270.372	272.878	216.063	229.884	237.794	273.314	254.007	282.329	271.18	266.529	266.15	245.115	277.432	274.237	258.683	268.71	-0.0808731	-0.204911	-0.0810022	0.0205794	-0.181218	0.079082	-0.106629	0.0358804	-0.270156
ENST00000023939	ENST00000023939.8	ENSG00000022277.13	RTF2	HGNC:15890	1869.43	2200.09	2094.13	2502.11	1649.79	1382.93	2006.79	2040.85	2154.21	2335.29	2460.12	2229.71	2797.28	2364.47	1260.82	1417.6	1842.39	1991.55	82.2853	63.7874	64.3526	81.4758	67.834	58.2334	69.4992	74.5485	67.7434	67.8468	77.6136	73.2178	71.1245	70.2197	67.8865	64.7399	73.6156	52.5732	0.35971	0.100839	0.274672	-0.18352	-0.0491539	0.0179266	-0.279065	0.19348	-0.21781
ENST00000024061	ENST00000024061.7	ENSG00000022567.10	SLC45A4	HGNC:29196	47.1557	52.1058	33.6526	23.1538	4.35761	0.987473	15.2825	0	6.71958	36.0154	48.6299	68.5932	104.728	31.2727	0.00923481	2.0498	6.59375e-07	0	0.926247	0.674156	0.461488	0.336453	0.0799553	0.0185557	0.236185	0	0.0942977	0.466935	0.684644	1.00515	1.1883	0.414448	0.00022189	0.0417743	1.17571e-08	0	0.130005	0.246852	0.392988	-0.456269	-0.389268	-1.69619e-08	-0.00900942	-0.711402	0.0262048
ENST00000025008	ENST00000025008.10	ENSG00000023287.13	RB1CC1	HGNC:15574	696.345	805.263	687.074	393.148	442.218	526.708	807.994	704.492	1045.83	1238.42	1531.44	1159.8	1112.17	1036.97	513.023	1031.33	771.275	1388.1	7.01401	5.34271	4.83164	2.92959	4.16087	5.07541	6.40346	5.88888	7.52608	8.23351	11.0563	8.71525	6.47118	7.04725	6.32115	10.7782	7.05223	8.38538	-0.138532	-0.669842	-0.204356	-0.736349	-0.640882	-0.225118	-0.926618	-0.926957	-0.269089
ENST00000025301	ENST00000025301.4	ENSG00000023516.9	AKAP11	HGNC:369	2362.02	2716.02	2865.03	2254.72	2259.03	2336.65	2340.55	2262.56	2108.02	2444.04	2717.04	2442.01	2606.01	1898.02	1611.6	1974.03	1523.03	2603.03	15.6834	11.8788	13.2811	11.0754	14.0115	14.8426	12.2276	12.4673	9.99994	10.7113	12.9307	12.0965	9.99547	8.50295	13.0898	13.5993	9.17995	10.3656	-0.0471831	-0.14235	0.510518	0.124931	0.659621	0.403728	-0.113271	0.135159	0.169162
ENST00000025399	ENST00000025399.10	ENSG00000023734.11	STRAP	HGNC:30796	5.76013	38.0109	50.242	26.7914	0	7.14878	42.9525	28.8155	37.7537	12.2513	19.2901	49.7262	36.5715	6.6277	0	60.3647	13.6813	6.69295	0.320436	1.39283	1.9513	1.10259	0	0.380452	1.88002	1.3303	1.50049	0.449848	0.769151	2.06371	1.17523	0.248762	0	3.48415	0.690894	0.223299	1.03144	-0.638756	-0.134888	-0.0539279	-0.320498	0.46273	0.435661	-0.0490002	0.46514
ENST00000026218	ENST00000026218.9	ENSG00000007541.17	PIGQ	HGNC:14135	103.824	199.888	141.002	154.139	184.417	228.533	141.997	165.441	162.888	218.828	163.708	177.426	277.867	188.707	99.0383	132.428	151.176	191.084	2.59864	3.29547	2.4639	2.85411	4.31177	5.47214	2.79636	3.43643	2.91275	3.61516	2.93689	3.313	4.0175	3.18676	3.03228	3.43901	3.43484	2.86836	0.0164634	-0.225622	-0.358927	-0.316293	0.34336	0.000514756	0.12576	-0.380573	0.682646
ENST00000029410	ENST00000029410.10	ENSG00000027847.14	B4GALT7	HGNC:930	328.275	376.735	395.825	356.763	305.133	330.744	383.235	332.817	344.796	402.055	353.121	346.553	442.103	427.746	197.004	242.106	225.181	426.53	14.933	11.2883	12.5708	12.006	12.966	14.3933	13.7164	12.5641	11.2057	12.0718	11.5133	11.7607	11.6173	13.1283	10.9623	11.4267	9.29858	11.6364	-0.0500363	0.243982	0.285566	0.0887925	-0.0166702	0.397344	-0.0261865	0.0437798	0.363808
ENST00000031146	ENST00000031146.8	ENSG00000029364.12	SLC39A9	HGNC:20182	341.522	495.895	628.05	596.431	352.085	376.772	277.652	327.329	437.667	718.449	572.527	569.915	435.308	763.167	365.77	432.173	440.445	661.688	4.4541	4.26003	5.71854	5.75455	4.28938	4.70088	2.8491	3.54276	4.07804	6.18462	5.35188	5.54507	3.27951	6.71542	5.83535	5.84796	5.21445	5.17553	-0.282292	-0.831154	-0.39757	0.03774	-0.544645	-0.452059	-0.272111	0.658413	-0.261831
ENST00000033079	ENST00000033079.7	ENSG00000031003.11	FAM13B	HGNC:1335	961.375	1066.96	866.013	841.117	444.948	460.661	1296.91	1034.83	513.34	1099.58	1215.84	947.34	1025.36	543.046	369.049	1063.42	938.217	880.949	11.8763	8.68196	7.46898	7.68694	5.13455	5.44413	12.6056	10.6089	4.53063	8.96582	10.7655	8.73069	7.31703	4.52623	5.57685	13.6301	10.5212	6.52678	-0.444588	-0.104738	0.369656	-0.200354	0.150664	0.0109415	-0.281188	0.0627797	-0.0294122
ENST00000034275	ENST00000034275.12	ENSG00000031823.14	RANBP3	HGNC:9850	343.639	501.265	452.854	374.739	346.315	244.016	472.834	285.487	464.351	648.639	689.075	464.934	702.636	505.074	206.236	367.739	341.916	513.58	14.9506	14.365	13.7551	12.0613	14.0745	10.1562	16.1856	10.3076	14.4334	18.6266	21.4877	15.0904	17.6586	14.826	10.9758	16.5997	13.5036	13.4006	0.099926	-0.0343494	-0.299203	-0.124992	-0.0701826	-0.359122	-0.549493	-0.514544	-0.102275
ENST00000035307	ENST00000035307.7	ENSG00000033100.17	CHPF2	HGNC:29270	692.557	939.078	655.758	714.899	547.048	585.215	832.908	790.46	902.613	1045.56	969.029	821.165	1070.36	827.871	417.938	843.56	813.949	1345.93	11.9727	10.6935	7.91458	9.143	8.83418	9.67853	11.3291	11.3404	11.1481	11.9305	12.0072	10.5906	10.689	9.65627	8.83821	15.1306	12.7734	13.9546	-0.299854	-0.387727	0.00469356	-0.378716	-0.115826	-0.158494	-0.153604	-0.204662	0.118246
ENST00000037243	ENST00000037243.7	ENSG00000034713.8	GABARAPL2	HGNC:13291	1291.78	2080.53	2184.41	1757.46	1583.77	1436.53	1685.63	1515.38	1951.23	2389.19	1950.77	1776.04	2292.68	2139.55	1205.69	1374.68	1636.24	2532.87	121.28	128.664	143.181	122.066	138.899	129.025	124.517	118.069	130.881	148.056	131.273	124.397	124.341	135.53	138.47	133.908	139.452	142.618	-0.123003	-0.104098	-0.285668	0.201379	0.0351674	-0.238269	-0.0287424	-0.0264252	-0.101157
ENST00000037869	ENST00000037869.8	ENSG00000035141.9	FAM136A	HGNC:25911	3754.6	5454.64	4415.46	4431.62	2068	2120.47	4362.06	4426.23	4450.05	5671.49	5073	4997.23	6059.25	4303.03	2400	3504.39	3868.5	5590.21	160.723	153.802	131.959	140.342	82.6934	86.8372	146.917	157.24	136.096	160.246	155.65	159.588	149.832	124.28	125.673	155.644	150.325	143.517	-0.0760509	-0.0827034	0.00426226	-0.272376	-0.581969	0.0644617	-0.0171155	-0.0937549	-0.528209
ENST00000038176	ENST00000038176.8	ENSG00000035681.9	NSMAF	HGNC:8017	1799.05	2131.56	2225.3	2012.76	1358.03	1429.39	1879.73	2036.13	1829.14	2212.59	2353.12	2131.99	2510.85	2265.4	1330.67	1346.81	1418.8	2310.98	35.0359	27.3432	30.2557	28.9982	24.705	26.6305	28.8025	32.9072	25.4497	28.4411	32.846	30.9749	28.2463	29.7664	31.6999	27.2133	25.0822	26.9915	-0.0817345	0.0790583	0.291603	-0.0328192	-0.259307	0.378522	-0.255983	0.0366231	-0.243022
ENST00000039007	ENST00000039007.5	ENSG00000036473.8	OTC	HGNC:8512	3	8.50528	5.71194	1.42227	0	5	4	4	3	6	4	11	3	12.9325	0	2.81338	2	5.62311	0.156021	0.291361	0.207393	0.0547208	0	0.248766	0.163677	0.172638	0.111468	0.205962	0.149104	0.426785	0.0901266	0.453791	0	0.151808	0.0944206	0.175387	-0.0806703	0.0147897	-0.0610176	-0.240872	-0.53982	0.0995905	0.168383	-0.0476346	0.320503
ENST00000039989	ENST00000039989.9	ENSG00000052841.16	TTC17	HGNC:25596	13.2488	74.6375	44.5348	0	80.1756	56.9386	47.5528	24.1542	14.5187	97.0063	35.2559	44.9532	162.48	99.6706	160.679	0	62.7071	77.5743	0.201791	0.748799	0.47356	0	1.14071	0.829645	0.569859	0.305305	0.157987	0.975218	0.384881	0.51079	1.42954	1.02425	2.99366	0	0.866999	0.708605	-0.561201	0.650635	-0.716825	-0.0359967	0.0807015	-0.516334	0.336602	-1.28068	-1.12615
ENST00000040584	ENST00000040584.6	ENSG00000037965.6	HOXC8	HGNC:5129	22	48	28	36	16	32	31	28	21	37	35	19	38	40	20	25	14	36	0.661895	0.951238	0.588131	0.801269	0.449668	0.921034	0.733826	0.6991	0.45139	0.734757	0.75475	0.426457	0.66042	0.811967	0.736061	0.78039	0.382358	0.649575	-0.184659	-0.0382338	-0.0619041	0.154894	-0.321834	0.29764	0.153125	0.117465	0.146065
ENST00000040663	ENST00000040663.8	ENSG00000037757.14	MRI1	HGNC:28469	264.644	362.923	331.487	257.43	202.204	159.397	272.295	265.907	236.731	406.045	332.094	323.329	424.058	323.577	184.703	211.235	203.736	303.547	5.86143	5.29466	5.12575	4.21803	4.18348	3.37739	4.74511	4.8875	3.74596	5.93596	5.27195	5.34246	5.42547	4.83539	5.00418	4.85414	4.09623	4.03207	-0.0844523	-0.0271234	-0.0155868	-0.050156	-0.170908	0.208223	0.00521397	-0.300296	-0.455897
ENST00000040738	ENST00000040738.10	ENSG00000038219.13	BOD1L1	HGNC:31792	862.442	856.829	1078.48	821.134	555.039	671.273	864.26	641.936	280.797	934.674	1359.78	992.19	1201.05	617.163	584.042	493.863	357.269	364.179	5.36302	3.50959	4.68211	3.77749	3.22411	3.99336	4.22853	3.31274	1.24749	3.83633	6.06062	4.60288	4.31431	2.58936	4.44264	3.18633	2.01674	1.35817	-0.0693523	0.320717	0.395801	0.0202571	0.234921	0.515611	-0.6468	-0.153631	-0.124297
ENST00000040877	ENST00000040877.2	ENSG00000059588.10	TARBP1	HGNC:11568	872.55	1150.16	991.392	861.568	559.413	576.735	672.204	730.101	763.685	1039.48	1097.71	1095.16	1221.46	843.761	606.001	605.808	562.368	1068.99	11.3473	9.8524	9.00113	8.28898	6.7958	7.17526	6.8781	7.87953	7.09549	8.92265	10.2319	10.6251	9.17597	7.40344	9.64035	8.17414	6.63893	8.3375	-0.205918	-0.219726	0.315398	-0.217086	-0.108283	0.217112	-0.0495937	-0.131575	-0.38021
ENST00000042381	ENST00000042381.9	ENSG00000039523.20	RIPOR1	HGNC:25836	448.601	609.892	514.774	405.407	454.178	490.185	451.716	358.091	463.016	353.198	523.473	484.421	621.443	554.266	295.48	245.636	271.796	598.194	7.54494	6.75663	6.04452	5.04424	7.13555	7.88705	5.97759	4.99809	5.56362	3.92093	6.31042	6.07818	6.03764	6.28964	6.07913	4.2864	4.14967	6.0339	-0.099832	0.400443	0.796139	-0.00687793	0.158393	0.220022	0.0854756	-0.219531	0.328134
ENST00000043402	ENST00000043402.8	ENSG00000040608.14	RTN4R	HGNC:18601	120.296	138.22	124.344	142.678	110.932	109.398	92.236	75.6174	92.2619	162.354	155.777	129.616	167.725	141.287	95.5713	73.0492	118.781	141.623	4.65652	3.52422	3.36035	4.08579	4.01119	4.05115	2.80915	2.42911	2.55152	4.14809	4.32197	3.74303	3.75041	3.68998	4.52538	2.9338	4.17381	3.28779	-0.271799	-0.0464533	0.135876	-0.121367	0.0955697	-0.593393	-0.234293	0.0984213	-0.129461
ENST00000044462	ENST00000044462.12	ENSG00000041357.16	PSMA4	HGNC:9533	94.8334	127.189	118.782	101.905	45.4633	47.873	98.1834	126.803	94.2884	151.27	162.164	85.7872	129.173	118.156	81.1583	103.807	93.5045	148.688	1.4833	1.31039	1.29708	1.17916	0.664255	0.716338	1.20829	1.64593	1.05364	1.56169	1.81799	1.00103	1.16711	1.24691	1.55281	1.68461	1.32763	1.39477	-0.221707	-0.281784	-0.0448396	0.199063	-0.433067	0.184918	-0.286531	0.00800232	-0.572753
ENST00000045347	ENST00000045347.11	ENSG00000042317.17	SPATA7	HGNC:20423	0	0	0	0	0	0	0	0	0	0	0	5.86705	0	0	0	0	5.372	0	0	0	0	0	0	0	0	0	0	0	0	0.250471	0	0	0	0	0.279057	0	0	0	0	-0.322471	0	-0.355081	0	0	0
ENST00000046640	ENST00000046640.9	ENSG00000040531.16	CTNS	HGNC:2518	56.2294	85.6169	51.8698	38.5855	34.8712	32.046	63.7877	102.275	72.8262	57.8025	46.9185	84.1816	98.0482	55.4356	33.9781	62.6864	88.0078	70.1676	0.934154	0.936906	0.601615	0.474229	0.541162	0.509317	0.83379	1.41007	0.864388	0.633836	0.558686	1.04334	0.940947	0.621378	0.690512	1.08052	1.32725	0.69912	0.133914	-0.182116	0.243439	-0.351404	-0.0732012	0.0504491	0.313424	-0.3968	-0.163565
ENST00000046794	ENST00000046794.10	ENSG00000043462.13	LCP2	HGNC:6529	1520.19	2178.2	1885.5	1564.81	1081.69	1082.36	1726.44	1947.56	1396.79	1929.4	1944.4	1709.03	2172.13	1379	732.85	1368.48	1315.08	1847.63	24.6589	23.2732	21.3527	18.7779	16.3902	16.7961	22.034	26.217	16.1873	20.6573	22.6064	20.6815	20.3532	15.0922	14.5415	23.0314	19.3644	17.9743	-0.142705	-0.0611558	0.244606	0.0439858	0.111915	0.418457	0.0401883	-0.110563	0.195433
ENST00000052569	ENST00000052569.10	ENSG00000047932.14	GOPC	HGNC:17643	1748.7	2392.29	2083.83	1836.59	1481.74	1634.4	2152.75	2107.33	1971.41	2376.94	2458.7	2203.48	2602.9	2013.68	1312.18	1531.19	1631.53	2459.52	26.002	23.4308	21.6323	20.2029	20.5811	23.2492	25.1855	26.0039	20.9428	23.3284	26.2039	24.4431	22.3573	20.202	23.8672	23.6225	22.0223	21.9332	-0.0636912	0.0887901	0.150424	-0.168888	0.025572	0.23014	-0.155111	-0.139615	-0.0363065
ENST00000053468	ENST00000053468.4	ENSG00000048544.6	MRPS10	HGNC:14502	1784.08	2732.62	2934.27	2561.75	2189.09	2336.65	2279.05	2191.27	2402.28	2486.8	2378.5	2415.35	2828.4	2495.59	1512.48	1651.74	1916.89	2610.62	63.0956	63.657	72.4493	67.0241	72.3193	79.0565	63.4167	64.3126	60.698	58.0499	60.2916	63.7265	57.7825	59.5484	65.4323	60.6082	61.54	55.3718	0.13025	0.0643119	0.118292	0.182393	0.276105	0.0625818	0.0771169	0.210659	0.269135
ENST00000053867	ENST00000053867.8	ENSG00000030582.18	GRN	HGNC:4601	2048.46	3015.32	2065.34	2178.38	2134.22	2013.21	2328.27	2648.18	2934.56	3236.63	2705.89	2768.45	3293.67	3264.63	1277.84	2073.85	1982.2	3729.07	71.2622	69.095	50.1617	56.0627	69.3548	67.0008	63.7279	76.4529	72.9358	74.319	67.4699	71.8494	66.1884	76.6262	54.3783	74.8538	62.5971	77.8023	-0.0919649	-0.228833	-0.0597739	-0.509853	-0.141895	0.284358	0.0338413	-0.235664	0.296231
ENST00000054650	ENST00000054650.9	ENSG00000041988.16	THAP3	HGNC:20855	116.006	260.075	233.472	223.328	186.283	173.381	224.122	163.723	215.482	249.976	262.916	224.036	272.158	254.408	131.466	118.168	172.045	219.637	6.94313	10.2531	9.75572	9.88843	10.4149	9.9274	10.5542	8.13205	9.21408	9.87527	11.2787	10.0034	9.4095	10.2735	9.62511	7.33804	9.34743	7.88389	0.201295	0.470635	-0.453271	-0.0328464	0.0179819	-0.180263	-0.12584	0.0648949	0.0404723
ENST00000054666	ENST00000054666.11	ENSG00000049245.13	VAMP3	HGNC:12644	971.155	1216.49	1415.23	1251.49	1165.17	1230.11	1231.5	1151.99	1178.06	1185.83	1161.34	979.119	1045.59	1038	569.537	879.539	869.049	1423.87	32.9241	27.1654	33.4967	31.3879	36.8995	39.8959	32.8492	32.4108	28.5338	26.5353	28.2198	24.7637	20.4766	23.743	23.6192	30.9375	26.7452	28.9505	-0.0202153	0.0838693	0.301031	0.421117	0.615162	0.268077	-0.0530218	0.59269	0.732174
ENST00000054950	ENST00000054950.4	ENSG00000049449.10	RCN1	HGNC:9934	2046.95	2932.03	2080.54	2042.74	1401.75	1542.23	2358.11	2417.09	2556.96	3551.05	3869.39	3258.6	3990.22	3378.82	1983.72	2358.33	2544.14	3741.78	63.0092	59.4493	44.7118	46.5178	40.3063	45.4156	57.1118	61.7454	56.2324	72.1487	85.3704	74.8312	70.9519	70.1736	74.6955	75.3193	71.0907	69.0772	-0.292114	-0.393217	-0.192554	-0.730225	-0.78498	-0.200304	-0.514812	-0.598566	-0.705598
ENST00000055077	ENST00000055077.8	ENSG00000049541.11	RFC2	HGNC:9970	1294.03	1804.37	2135.98	1831.55	1482.04	1533.66	1329.3	1546.14	1232.23	1759.01	1651.23	1778.12	2203.21	1831.63	1202.48	1045.02	1151.51	1552.23	59.4145	54.5702	68.4691	62.2123	63.5644	67.3654	48.0216	58.9132	40.4209	53.308	54.3406	60.9066	58.4352	56.7411	67.5373	49.7826	47.9945	42.743	-0.0786916	-0.050919	0.153732	0.166279	0.16114	0.290253	0.00597344	0.0888871	-0.00362379
ENST00000055335	ENST00000055335.11	ENSG00000049769.14	PPP1R3F	HGNC:14944	90.1703	159.794	109.251	58.3592	73.3017	102.372	127.184	90.4751	81.9427	97.2133	113.965	98.3534	121.793	103.915	37.5695	73.8555	91.0276	135.183	1.80954	2.11226	1.53067	0.866411	1.37412	1.96538	2.00818	1.50678	1.17485	1.28768	1.63925	1.47248	1.41188	1.40701	0.922271	1.53778	1.65827	1.627	-0.272502	0.245326	0.296453	0.0335569	-0.0198449	-0.0846499	0.237835	-0.369893	0.625404
ENST00000055682	ENST00000055682.12	ENSG00000050030.16	NEXMIF	HGNC:29433	2.25108e-07	1.87444	80.7128	0	0	2.94308e-05	0	0	0	0	0	79.1285	0	23.0816	0	0	0	0.00439869	1.2589e-09	0.00690481	0.315131	0	0	1.57456e-07	0	0	0	0	0	0.330131	0	0.0870917	0	0	0	1.47531e-05	-2.1284e-05	0	1.8162e-09	-0.0163627	-0.120474	0	0.00992731	0	2.27161e-07
ENST00000056233	ENST00000056233.4	ENSG00000050344.9	NFE2L3	HGNC:7783	346.347	434.992	388.061	335.518	223.379	253.562	327.846	315.883	461.375	740.685	741.311	746.599	917.325	717.575	466.691	417.483	418.313	862.035	6.42011	5.31122	5.02204	4.60104	3.86793	4.4965	4.78152	4.85928	6.11014	9.06233	9.84918	10.3246	9.82256	8.9745	10.5822	8.02925	7.03895	9.58332	-0.573843	-0.643157	-0.439452	-0.911136	-1.03493	-0.456282	-0.781596	-0.950275	-1.07533
ENST00000060969	ENST00000060969.6	ENSG00000052723.12	SIKE1	HGNC:26119	1665.4	2119.19	1647.82	1693.89	1280	1524.95	2123.22	1989.91	1783.77	2164.77	2428.34	2031.41	2080.17	1996.75	1155.58	2065.31	1765.44	2513.98	20.4587	17.1479	14.1325	15.3941	14.6884	17.9215	20.522	20.2865	15.6554	17.5528	21.3814	18.6171	14.7614	16.5499	17.3651	26.3238	19.6874	18.5217	-0.22909	-0.34435	0.209925	-0.374463	-0.161761	0.0411911	-0.302502	0.0567756	0.0430605
ENST00000064778	ENST00000064778.8	ENSG00000054965.11	FAM168A	HGNC:28999	301.103	712.155	445.269	392.897	217.604	460.647	662.646	530.017	272.995	347.687	627.153	246.003	467.658	525.617	156.912	335.741	196.615	543.584	2.74703	4.27962	2.83609	2.65177	1.85448	4.02046	4.75658	4.01285	1.77938	2.09369	4.10101	1.67434	2.46461	3.23541	1.75114	3.17803	1.62832	2.97424	-0.515913	0.46239	0.276419	0.520454	-0.569277	0.93149	0.0496507	0.0759061	0.867788
ENST00000064780	ENST00000064780.7	ENSG00000054967.13	RELT	HGNC:13764	234.628	375.645	589.277	272.304	250.163	232.754	304.317	320.251	231.917	304.623	298.776	375.147	385.193	386.952	147.24	268.129	245.081	327.173	4.82214	5.08533	8.4553	4.14022	4.80274	4.57632	4.92098	5.46217	3.40533	4.13236	4.40123	5.75197	4.57308	5.36573	3.70172	5.71753	4.57241	4.03272	-0.192089	-0.182097	0.181927	0.485814	-0.133593	0.213719	0.172048	-0.116646	0.246125
ENST00000066544	ENST00000066544.8	ENSG00000004897.12	CDC27	HGNC:1728	2980.08	3795.8	3442.84	3280.7	2555.98	2626.95	3311.74	3523.69	3220.41	4114.07	3832.63	3475.09	4088.45	3509.32	2089.47	2984.34	2842.56	4322.25	34.3871	28.8505	27.7354	28.0055	27.5506	28.9987	30.067	33.7428	26.5488	31.334	31.6981	29.915	27.2519	27.3214	29.4932	35.7291	29.7751	29.9115	-0.166153	-0.241541	0.130175	-0.105479	0.0116294	0.17495	-0.131453	0.0379784	-0.0235851
ENST00000072516	ENST00000072516.7	ENSG00000196083.11	IL1RAP	HGNC:5995	85.4611	113.195	251.137	94.1509	60.7141	180.228	351.073	246.469	134.65	192.363	257.917	248.522	318.241	239.904	55.9742	259.267	61.7984	212.02	1.23987	1.08173	2.54371	1.01051	0.822817	2.50144	4.00747	2.96746	1.39566	1.84206	2.68199	2.68985	2.66707	2.34832	0.993375	3.90266	0.81388	1.84478	-0.247893	0.0305187	-0.343524	-0.0583001	-0.877268	1.12914	-0.822704	-0.867065	0.812733
ENST00000072644	ENST00000072644.7	ENSG00000058799.15	YIPF1	HGNC:25231	438.071	679.365	652.479	614.938	486.279	547.53	512.906	472.397	614.717	718.958	625.376	576.622	608.627	507.881	323.718	472.476	497.105	820.263	18.3228	18.7168	19.053	19.0278	18.9993	21.9086	16.8791	16.3972	18.3691	19.8484	18.7481	17.9926	14.7051	14.3325	16.5627	20.5037	18.8743	20.576	-0.155667	-0.266308	-0.109635	0.0783813	0.383362	-0.192049	-0.00228592	0.350765	0.383372
ENST00000072869	ENST00000072869.9	ENSG00000133597.11	ADCK2	HGNC:19039	966.633	1465.6	1159.83	1207.48	1067.41	1049	1259.12	1262.01	1559.71	1685.41	1389.63	1242.23	1757.9	1500.12	668.322	918.675	1049.68	1910.51	27.08	27.0448	22.6846	25.0251	27.9334	28.1139	27.7536	29.3403	31.2174	31.1651	27.9032	25.9623	28.448	28.3547	22.9029	26.7026	26.6943	32.0994	-0.0389633	0.0537193	-0.195952	-0.186999	-0.0208542	0.131645	-0.0434969	-0.178265	0.284525
ENST00000075120	ENST00000075120.12	ENSG00000059804.16	SLC2A3	HGNC:11007	745.082	993.727	898.644	929.207	612.455	623.386	894.48	910.761	927.483	921.774	895.888	767.96	866.042	603.843	377.875	790.417	705.938	1233.45	13.4712	11.8346	11.3433	12.4287	10.3439	10.7825	12.7245	13.6654	11.9805	11.0003	11.6098	10.3585	9.0451	7.36614	8.35736	14.8274	11.5863	13.3747	-0.147188	-0.205675	0.270122	0.119958	0.439282	0.220562	0.0254859	0.418827	0.332473
ENST00000075430	ENST00000075430.11	ENSG00000060069.18	CTDP1	HGNC:2498	216.335	385.716	234.575	316.082	190.009	294.288	327.92	297.62	191.138	316.426	323.653	341.693	382.792	369.085	136.516	313.676	251.302	538.854	4.2598	5.00278	3.22473	4.60438	3.49496	5.54363	5.08037	4.8634	2.68891	4.11254	4.56784	5.01942	4.35407	4.90344	3.28824	6.40839	4.49194	6.36347	-0.997192	-0.285001	0.040968	-0.510765	-0.393247	0.0944213	0.108515	0.0659183	0.609705
ENST00000075503	ENST00000075503.8	ENSG00000060140.9	STYK1	HGNC:18889	8.26619	22.695	10	6.73757	7	12	20.3742	9.99999	5	4	14	12	10	6	1	2.23499	3.72915	11	0.213161	0.38549	0.180032	0.128533	0.168619	0.296034	0.413378	0.214001	0.0921165	0.0680827	0.258761	0.230854	0.148961	0.104391	0.0315442	0.0597974	0.0872945	0.17012	-0.0995292	0.415359	0.183747	-0.0608333	0.0815526	0.159027	0.138393	-0.0258812	0.329298
ENST00000078429	ENST00000078429.9	ENSG00000088256.9	GNA11	HGNC:4379	49.058	83.9663	64.1734	53.6296	106.099	63.8235	93.5699	58.8997	43.1935	112.851	84.6741	69.5575	98.4457	137.803	50.4031	37.9512	48	81.2798	0.804345	0.906817	0.734577	0.650499	1.62499	1.00109	1.20707	0.801421	0.505961	1.22128	0.995066	0.850809	0.932395	1.52442	1.0109	0.6456	0.714413	0.799237	-0.256701	0.423522	-0.299913	-0.0935719	0.0563609	0.071421	-0.0652703	-0.227488	-0.00705499
ENST00000078445	ENST00000078445.7	ENSG00000060566.14	CREB3L3	HGNC:18855	7.97729	19.7689	6	4	17.0317	13.2089	7	9	2.13025	6	16.9599	11	7	9	2.09039	6.9031	7	16	0.222118	0.362571	0.116635	0.0823944	0.442989	0.351848	0.153353	0.207963	0.0423765	0.11027	0.33847	0.228495	0.112589	0.169076	0.0711989	0.199424	0.17693	0.267183	-0.281749	-0.0565081	0.138474	-0.137734	0.303691	0.0375476	0.0257462	-0.0396949	0.335706
ENST00000078527	ENST00000078527.9	ENSG00000060642.12	PIGV	HGNC:26031	0	0.0987234	22.4301	42.0266	12.0184	4.5796	0	28.2184	0	0	6.26764e-06	51.6492	34.7574	7.67919	136.487	0	85.7025	0.00957874	0	0.0023439	0.56444	1.12065	0.40466	0.157915	0	0.844082	0	0	1.61924e-07	1.38885	0.723694	0.186752	6.01791	0	2.80418	0.000207065	-0.0002987	0	0	-0.610671	0.243202	-1.04468	0.00337734	0.299004	-2.59951
ENST00000080059	ENST00000080059.12	ENSG00000061273.18	HDAC7	HGNC:14067	608.684	643.793	684.655	511.929	906.402	850.144	484.804	407.224	536.571	847.756	646.331	521.166	838.083	648.527	411.237	493.035	260.965	610.845	9.9213	6.91202	7.79108	6.17299	13.8008	13.2565	6.21739	5.5084	6.24842	9.12059	7.55093	6.33735	7.89104	7.13209	8.19948	8.33795	3.86131	5.97129	0.0562407	-0.37163	0.109851	0.260781	0.863975	0.420958	-0.112036	-0.309778	0.631994
ENST00000081029	ENST00000081029.8	ENSG00000061794.13	MRPS35	HGNC:16635	2565.04	3576.74	3521.35	3408.59	2113.21	2118.89	2972.17	3155.1	2966.97	3558.72	3508.6	3311.05	4007.92	2963.38	1878.07	2420.53	2541.8	3278.26	106.727	98.0274	102.291	104.921	82.1347	84.3424	97.3009	108.945	88.1977	97.7344	104.636	102.778	96.3314	83.1912	95.5889	104.495	96.0052	81.8054	0.107283	-0.101892	0.125749	-0.00678443	-0.0182188	0.180645	-0.0932008	0.122011	-0.178595
ENST00000083182	ENST00000083182.8	ENSG00000062725.10	APPBP2	HGNC:622	1134.28	1579.55	1256.84	1165.47	832.769	968.535	1531.97	1423.73	1387.65	1794.07	1809.94	1575.33	1871.26	1426.38	881.521	1337.2	1264.2	1963.09	11.6906	10.7234	9.04368	8.88641	8.01764	9.54971	12.4231	12.1775	10.2179	12.2048	13.3705	12.1127	11.1409	9.91889	11.1139	14.2994	11.8279	12.1343	-0.227541	-0.188752	-0.0573043	-0.384681	-0.276005	0.0387951	-0.293727	-0.296358	-0.199458
ENST00000084795	ENST00000084795.9	ENSG00000063177.13	RPL18	HGNC:10310	49.8422	62.6352	73.56	95.8636	17.5121	17.3459	15.8966	36.3939	74.1996	0	38.1846	52.8149	71.2028	37.4654	51.0728	61.4535	68.5294	48.3557	9.79999	8.11201	10.0976	13.9441	3.21642	3.26275	2.45922	5.93844	10.4231	0	5.38127	7.74711	8.08716	4.97016	12.2839	12.5366	12.2315	5.70212	0.769262	-1.96835	3.43296	0.343373	-0.501753	-0.931297	0.513925	0.717677	-1.63982
ENST00000084798	ENST00000084798.9	ENSG00000063180.9	CA11	HGNC:1370	189.593	252	359	285	240.784	240	232.24	219	278	266	269	228	376	349	157.381	147	198	308	8.52131	7.46047	11.2649	9.47628	10.1092	10.3194	8.2127	8.16851	8.92678	7.89116	8.66572	7.64494	9.76208	10.5833	8.65274	6.85498	8.07838	8.30223	0.0937486	0.230016	0.0987875	0.50461	-0.06029	0.0142528	-0.19214	-0.03883	0.229787
ENST00000085068	ENST00000085068.7	ENSG00000063241.8	ISOC2	HGNC:26278	179.013	250.081	248.218	133.585	93.8936	48.4352	119.222	151.733	159.911	252.849	163.004	265.24	318.076	214.661	63.661	107.811	134.799	218.899	13.8055	12.7037	13.3644	7.62139	6.76408	3.57345	7.23417	9.71096	8.81072	12.8707	9.01019	15.2602	14.17	11.1695	6.00562	8.62651	9.43689	10.1244	-0.181302	-0.225391	0.0940862	-0.178849	-0.648378	0.0373955	0.453094	-0.815225	-0.615231
ENST00000085079	ENST00000085079.11	ENSG00000063245.15	EPN1	HGNC:21604	1902.69	2852.64	2373.81	2118.12	2269.86	2328.03	2351.01	2202.32	2599.85	2657.42	2277.31	2224.56	2779.8	3007.37	1153.11	1696.29	1797.46	3619.07	58.9663	58.2324	51.3608	48.5619	65.7114	69.0214	57.3265	56.6411	57.5639	54.359	50.5856	51.4322	49.7646	62.8832	43.7144	54.5433	50.5674	67.2656	-0.221147	0.0705396	0.115334	-0.00196769	0.0624969	0.160638	0.199419	-0.0345897	0.647057
ENST00000086933	ENST00000086933.3	ENSG00000063515.3	GSC2	HGNC:4613	3	0	2	0	0	0	1	5	0	0	2	2	4	2	10	0	2	2	0.0822058	0	0.0382614	0	0	0	0.0215599	0.113701	0	0	0.0392807	0.0408852	0.0633157	0.0369763	0.335196	0	0.0497492	0.0328679	-0.0466557	0.0307737	0.113975	-0.0036413	-0.0523829	0.0853179	-0.0555854	-0.08857	-0.417051
ENST00000155093	ENST00000155093.8	ENSG00000067646.12	ZFY	HGNC:12870	35.4815	121.46	15.844	67.3744	52.2311	7.54761	46.0346	41.3803	65.0873	54.1063	138.022	58.8174	23.851	55.8115	43.9743	50.1281	0	67.7676	0.449532	1.01362	0.140143	0.631484	0.61815	0.0914802	0.458889	0.435078	0.589143	0.452462	1.25336	0.555929	0.174556	0.477083	0.681514	0.658938	0	0.514921	0.0690062	-0.18539	-0.00291304	-0.448561	0.131594	0.521129	-0.162288	0.474069	-0.623475
ENST00000155674	ENST00000155674.9	ENSG00000069998.12	HDHD5	HGNC:1843	0	0	13.88	35.5617	24.249	26.1708	26.4857	0	38.8617	15.8502	0	15.7427	0	0	0	13.516	33.0857	0	0	0	0.429491	1.16602	1.00396	1.10966	0.923617	0	1.23056	0.463688	0	0.520535	0	0	0	0.62154	1.33116	0	1.15741	0.246457	-0.549608	-0.0890771	1.00285	-1.22105	0	1.11505	1.07701
ENST00000155926	ENST00000155926.9	ENSG00000071575.12	TRIB2	HGNC:30809	790.248	1114.86	812.122	795.154	793.038	706.26	911.788	817.52	922.087	1170.65	1095.66	819.241	1238.73	801.641	532.612	818.424	648.571	1238.76	12.4641	11.5824	8.94271	9.27809	11.6842	10.6567	11.3151	10.7007	10.3905	12.1871	12.3863	9.63974	11.2861	8.53081	10.2761	13.3931	9.28605	11.7178	-0.159018	-0.224955	0.0299915	-0.0977516	0.41236	0.185904	-0.0893479	-0.257459	0.0478942
ENST00000156084	ENST00000156084.8	ENSG00000068308.15	OTUD5	HGNC:25402	3.08796	2.08342e-05	79.5547	43.0294	142.279	59.3672	89.397	164.839	49.1332	182.798	190.463	123.265	3.48543e-05	33.2514	25.1227	160.425	66.5439	232.751	0.0806384	3.58368e-07	1.45039	0.831275	3.4707	1.48312	1.83678	3.57228	0.916666	3.15077	3.56492	2.4014	5.25772e-07	0.585858	0.802516	4.34658	1.57744	3.64521	-1.27714	-0.914359	-1.9415	-0.473117	1.49524	0.826972	-2.19059	0.872848	0.462141
ENST00000156109	ENST00000156109.7	ENSG00000068394.11	GPKOW	HGNC:30677	836	1108	1089	970	756	761	837	919	923	1125	1087	1019	1270	971	515	644	791	1119	39.144	34.1728	35.5989	33.6	33.0664	34.0881	30.8354	35.71	30.8764	34.7686	36.4802	35.5949	34.3505	30.6754	29.4974	31.286	33.621	31.4231	-0.0245341	-0.0202769	0.166492	0.000155113	0.104986	0.0845243	-0.0916683	-0.0309572	0.202296
ENST00000156471	ENST00000156471.10	ENSG00000021776.11	AQR	HGNC:29513	725.383	877.443	696.109	740.388	541.603	480.5	786.463	826.03	788.409	1039.3	859.76	945.198	945.908	645.802	417.181	769.78	549.747	1091.51	4.98105	3.96875	3.33718	3.76116	3.47408	3.1565	4.2491	4.70722	3.86786	4.71053	4.23155	4.84207	3.75209	2.99202	3.50425	5.48435	3.42682	4.49512	-0.174863	-0.304892	0.0667738	-0.429722	0.164473	0.366516	-0.0743539	0.00275241	-0.115918
ENST00000156626	ENST00000156626.12	ENSG00000070526.15	ST6GALNAC1	HGNC:23614	0	11.1723	0	3.90656	0	0	0	3.40831	0	3.64859	0	0	8.09833	4.22991	3.28005	0	0	0	0	0.214145	0	0.0840985	0	0	0	0.0823073	0	0.0700785	0	0	0.136129	0.0830477	0.116757	0	0	0	0	0	-0.0977167	0	-0.115097	0.11411	0.279941	-0.0676308	-0.159315
ENST00000156825	ENST00000156825.5	ENSG00000071655.18	MBD3	HGNC:6918	692.059	799.597	660.339	579.535	390.23	507.958	756.825	840.97	497.098	816.192	827.308	721.882	1054.2	761.792	319.254	656.49	603.361	975.515	8.46257	6.44039	5.63736	5.24262	4.45744	5.94219	7.28148	8.53405	4.34278	6.5876	7.25095	6.58538	7.44651	6.28503	4.77544	8.32899	6.69749	7.15408	-0.609932	-0.171832	0.318589	-0.192612	-0.416711	0.308701	-0.149182	-0.436205	0.26546
ENST00000157812	ENST00000157812.7	ENSG00000013275.8	PSMC4	HGNC:9551	1190.42	1796.28	1590.93	1554.17	966.589	913.487	1656.91	1390.4	1388.35	1808.38	1929.93	1561.3	2036.92	1393.42	864.677	1174.12	1399.64	2066.77	52.0749	51.7588	48.588	50.2963	39.4981	38.2287	57.0285	50.4758	43.3904	52.2148	60.5116	50.953	51.4722	41.1265	46.27	53.29	55.5802	54.2226	-0.315013	0.0960756	-0.00379697	-0.0672168	-0.0568762	-0.136403	-0.221446	-0.0326989	-0.269015
ENST00000158009	ENST00000158009.6	ENSG00000073598.6	FNDC8	HGNC:25286	15.4467	37.5421	29.6057	22.6517	11.8885	14.747	29.5725	19.1113	20.6307	32.8854	26.995	29.8056	25.7803	23.7027	8.89961	10.9637	13.6582	22.8009	0.93237	1.49263	1.24761	1.01149	0.670325	0.85156	1.40445	0.957321	0.889677	1.31018	1.1679	1.34216	0.898899	0.9653	0.657114	0.686617	0.748378	0.825401	0.0499268	0.511573	-0.257634	-0.0594531	-0.234621	0.162863	0.201374	0.0831027	0.160068
ENST00000158166	ENST00000158166.5	ENSG00000004660.15	CAMKK1	HGNC:1469	1.77647	0	1.74849	0	4.62994	5.21763	1.80914	1.7421	2.14677	5.91409	1.9248	4.72414	0	3.10878	0	3.9151	0	10.1272	0.0524104	0	0.0360141	0	0.127597	0.147263	0.041995	0.0426529	0.0452493	0.115166	0.0407019	0.103977	0	0.0618817	0	0.119842	0	0.179188	-0.173947	-0.103946	-0.0835607	-0.0916667	0.0866288	0.0602589	-0.0575568	0	0.198196
ENST00000158526	ENST00000158526.9	ENSG00000071859.15	FAM50A	HGNC:18786	9.05942	2.37452	15.8362	13.0905	7.90769	12.3527	16.3802	6.83039	11.1466	7.52257	12.5125	9.50462	16.7451	10.2208	5.17906	14.2025	7.67811	11.1203	0.611549	0.105582	0.746331	0.653727	0.498639	0.797723	0.869992	0.382641	0.537575	0.335176	0.605402	0.478653	0.652964	0.465509	0.427661	0.99472	0.470501	0.450202	0.084403	-0.0931542	0.271418	0.240043	0.0322516	-0.0888812	-0.538129	0.000665719	0.332517
ENST00000158762	ENST00000158762.8	ENSG00000072818.12	ACAP1	HGNC:16467	1587.16	2332.96	1993.91	1766.62	1799.1	1761.19	1491	1419.92	1524.87	1995.87	1868.03	1817.21	2314.91	2021.24	953.497	1061.64	1129.1	1901.56	45.7272	44.2734	40.106	37.6536	48.4189	48.5422	33.7984	33.9495	31.3872	37.9544	38.575	39.0584	38.5264	39.2902	33.604	31.7348	29.5299	32.8567	-0.0640178	0.0881956	0.262478	0.0372437	0.294636	0.195048	0.194073	-0.0322151	0.51772
ENST00000158771	ENST00000158771.9	ENSG00000072849.11	DERL2	HGNC:17943	828.947	1043.89	954.009	952.82	734.516	668.714	845.341	996.514	837.254	1100.99	1036.48	966.04	1008.56	971.642	462.63	762.23	674.902	1092.5	13.672	11.3407	10.9851	11.6258	11.3165	10.5512	10.9699	13.6396	9.86569	11.9857	12.2527	11.8865	9.60896	10.8124	9.33373	13.0435	10.1046	10.8065	-0.119804	-0.2305	0.17614	-0.104614	0.0602868	0.398719	-0.102865	0.251096	0.160687
ENST00000159087	ENST00000159087.7	ENSG00000074855.11	ANO8	HGNC:29329	287.742	421.619	287.995	303.182	330.04	340.418	329.581	312.338	370.06	423.457	490.055	413.828	416.488	344.34	203.428	219.896	237.112	498.505	4.73234	4.56746	3.30679	3.6888	5.07043	5.35604	4.26481	4.26297	4.34821	4.59682	5.77678	5.07747	3.95681	3.82095	4.09261	3.75228	3.53998	4.91702	-0.145815	0.147762	0.034517	-0.496858	0.33248	0.21319	-0.283582	-0.0801941	0.319723
ENST00000159111	ENST00000159111.9	ENSG00000127663.15	KDM4B	HGNC:29136	366.639	446.401	316.632	408.8	835.367	566.033	301.248	527.339	415.99	320.975	311.973	356.539	467.193	675.411	333.571	336.41	439.122	530.11	4.4107	3.53733	2.65933	3.63822	9.38754	6.51432	2.8514	5.2647	3.57534	2.54868	2.69001	3.19986	3.24665	5.48212	4.90879	4.19897	4.79545	3.82468	-0.0765531	-0.432843	0.608532	-0.19876	0.680316	0.112325	0.298218	0.127245	0.346781
ENST00000159647	ENST00000159647.9	ENSG00000073150.14	PANX2	HGNC:8600	0	0	12.1038	5	0	7	0	27	18	0	0	0	0	0	0	0	0	0	0	0	0.202159	0.0884912	0	0.160206	0	0.536043	0.307652	0	0	0	0	0	0	0	0	0	0.386979	0	0	0.265627	0	0.619219	0	0.12233	0.214381
ENST00000160262	ENST00000160262.10	ENSG00000076662.11	ICAM3	HGNC:5346	2119.33	3295.34	2600.61	2629.14	2583.53	2145.49	2266.83	2474.05	3151.25	3398.9	2727.34	2717.02	3677.25	2835.16	1315.97	1802.58	2120.71	4068.57	93.9321	96.205	80.4712	86.2062	106.963	90.9706	79.0496	90.9995	99.7848	99.4327	86.641	89.8387	94.1476	84.7823	71.3475	82.8925	85.3242	108.148	-0.115004	-0.067648	-0.0812613	-0.157018	0.33179	0.0918615	0.149424	-0.125737	0.346229
ENST00000160298	ENST00000160298.9	ENSG00000076826.10	CAMSAP3	HGNC:29307	253.201	430.074	205.114	285.881	200.181	256.661	332.968	296.557	352.196	433.972	471	382.719	483.102	364.879	202.738	244.776	217.665	533.501	4.20868	4.70875	2.38027	3.5154	3.1082	4.08131	4.3546	4.09076	4.18245	4.76122	5.61139	4.74587	4.63863	4.09206	4.12224	4.22138	3.28431	5.31834	-0.28591	0.0363471	-0.145455	-0.765389	-0.309741	0.248817	-0.211778	-0.320491	-0.011574
ENST00000160740	ENST00000160740.7	ENSG00000079432.9	CIC	HGNC:14214	201.485	227.722	187.42	121.553	148.16	206.264	410.286	210.059	189.736	217.332	252.228	185.663	191.298	139.943	56.6237	195.337	90.919	258.662	2.21263	1.64723	1.43692	0.98751	1.51986	2.16695	3.54502	1.91436	1.48862	1.57531	1.98531	1.52106	1.21352	1.03688	0.760646	2.22565	0.906351	1.70357	-0.119522	0.494697	0.319011	-0.0489743	0.30698	0.612364	-0.173399	-0.155382	0.84699
ENST00000160827	ENST00000160827.9	ENSG00000079616.14	KIF22	HGNC:6391	3593.45	4799.66	4877.26	4343.75	3663.76	3442.72	3442.21	3861.55	3337.21	4876.94	4507.3	4191.7	5801.46	4524.54	2478.39	2529.94	3130.93	4494.61	128.437	112.998	121.703	114.855	122.324	117.717	96.8009	114.539	85.2171	115.054	115.468	111.769	119.78	109.11	108.359	93.8194	101.584	96.3451	-0.175134	0.0446666	0.157455	0.1218	0.163506	0.171574	-0.0309315	-0.0600594	0.118453
ENST00000161559	ENST00000161559.11	ENSG00000079385.23	CEACAM1	HGNC:1814	30.9481	61.1425	10.1006	0	7.07577	51	64.5899	36.1225	35.4806	57.5391	58.3609	54.2373	53.0551	44.0246	34	0	57	54.6194	0.618349	0.804683	0.140895	0	0.132062	0.974831	1.01538	0.598953	0.506474	0.758819	0.835777	0.80845	0.612347	0.593482	0.830991	0	1.03383	0.654496	-0.135216	1.01105	-0.120084	-0.664587	-0.493229	-0.347073	-0.0246454	-0.689162	0.109104
ENST00000161863	ENST00000161863.9	ENSG00000047188.16	YTHDC2	HGNC:24721	893.161	1131.01	1063.76	966.508	738.473	740.021	1076.11	958.532	867.294	936.88	1177.12	1021.51	1244.67	867.747	633.775	819.596	707.496	1162.81	9.49182	7.91714	7.89247	7.59862	7.33095	7.52356	8.99791	8.4536	6.58495	6.57172	8.96622	8.09874	7.6409	6.22193	8.23896	9.03701	6.82526	7.41121	-0.149174	-0.00563142	0.470572	-0.033083	0.206097	0.272725	-0.160465	-0.00707743	-0.116275
ENST00000162044	ENST00000162044.14	ENSG00000064545.15	TMEM161A	HGNC:26020	22.7263	74.0045	11.9379	3.84467	0	42.5906	0	5.34194e-08	0	20.8212	1.67705	56.4853	0	0	0	0	31.3133	21.8653	0.741733	1.59096	0.272017	0.0928298	0	1.32982	0	1.44688e-09	0	0.448539	0.0392314	1.37534	0	0	0	0	0.927733	0.427991	-0.513987	0	0.265925	-0.901015	0	-0.946905	1.31797	0.128069	1.22022
ENST00000162391	ENST00000162391.8	ENSG00000065970.9	FOXJ2	HGNC:24818	995.823	1177.82	1037.29	854.206	796.451	817.85	1203.69	1171.86	1128	1343.78	1353.84	1210.73	1408.3	1064.26	692.412	1061.91	865.843	1700.86	12.1631	9.47592	8.84526	7.7185	9.08711	9.55639	11.5675	11.8782	9.84319	10.8334	11.8521	11.0322	9.93634	8.77042	10.3453	13.4572	9.60009	12.4592	-0.311802	-0.202084	0.153632	-0.289403	0.04602	0.280858	-0.294931	-0.326979	-0.103978
ENST00000162749	ENST00000162749.7	ENSG00000067182.9	TNFRSF1A	HGNC:11916	1718.5	2625.92	2212.16	2057.58	2079.43	2074.95	2077.52	2181.83	2176.84	2353.39	2267.24	2005.3	2328.69	2343.49	1147.98	1605.87	1452.89	2680.14	58.4779	58.858	52.5543	51.7974	66.0986	67.5474	55.6227	61.6138	52.9218	52.8581	55.2978	50.9069	45.7746	53.8043	47.7852	56.6966	44.8797	54.6965	-0.0467188	-0.0271067	0.14319	0.0450757	0.291993	0.448624	0.088464	0.174743	0.490658
ENST00000163416	ENST00000163416.7	ENSG00000066455.13	GOLGA5	HGNC:4428	783.31	1073.91	1152.21	931.516	744.579	783.291	868.344	889.378	821.823	914.212	1156.86	906.931	1109.83	865.522	598.456	742.465	726.31	1053	19.3555	17.4791	19.877	17.0282	17.1865	18.5162	16.8821	18.2377	14.5082	14.9105	20.4889	16.7186	15.8415	14.4298	18.0892	19.0349	16.2917	15.6048	-0.0985679	-0.163999	0.355437	0.236652	0.237147	0.153858	-0.217698	0.0982349	0.031916
ENST00000164024	ENST00000164024.5	ENSG00000008300.17	CELSR3	HGNC:3230	241.069	309.893	247.763	177.151	162	211.016	318.827	176.808	112.596	194.959	427.521	197.039	205.437	189.439	133.866	154.361	81.6955	209.766	1.32314	1.12036	0.9494	0.71931	0.830586	1.108	1.37684	0.805342	0.441522	0.706289	1.68186	0.806809	0.651347	0.701528	0.898775	0.879035	0.40704	0.690492	-0.22985	0.339053	0.445213	0.109586	0.105475	0.359609	-0.338925	0.0581863	0.150803
ENST00000164133	ENST00000164133.7	ENSG00000068971.14	PPP2R5B	HGNC:9310	245.439	383	288.577	290	334	334.33	292.529	265.154	346	402.144	356.962	264.063	393.547	388	198	284	247	419.232	6.4383	6.61771	5.28492	5.62775	8.18427	8.39	6.03756	5.77219	6.4844	6.96281	6.71147	5.16761	5.96341	6.86706	6.35346	7.72949	5.88166	6.59541	-0.0212427	-0.310822	-0.0983051	0.0271822	0.223339	-0.0231333	-0.0176489	-0.071275	0.352703
ENST00000164139	ENST00000164139.4	ENSG00000068976.14	PYGM	HGNC:9726	0	0	0	12.5584	7.71533	0	8	8.69334	3.29593	0	18.4971	1.37195	10.243	12.7612	3	0	0	10.1754	0	0	0	0.230729	0.178986	0	0.15632	0.179168	0.0584794	0	0.329254	0.0254186	0.146946	0.213827	0.0911376	0	0	0.151555	-0.12159	0.20954	0	-0.036213	-0.042016	0.237769	-0.410617	0.101716	-0.125833
ENST00000164227	ENST00000164227.10	ENSG00000069399.15	BCL3	HGNC:998	6.76393	10.4244	1.30133	10	8.36012	0	7.2747	1.81948	3.76904	16	5.82151	6.79249	10.3059	5	3	5.58395	12.6502	5.67147	0.272903	0.27704	0.0366561	0.298482	0.315085	0	0.230935	0.0609216	0.108644	0.426093	0.16835	0.204453	0.240196	0.13611	0.148063	0.233752	0.463321	0.137235	-0.0367342	-0.00329841	-0.163946	-0.216441	0.211053	-0.463928	0.128331	0.0662581	-0.199202
ENST00000164247	ENST00000164247.5	ENSG00000069424.16	KCNAB2	HGNC:6229	0	0	0	0	0	0	0	0	0	0	0	9.42041	0	0	0	9.56104	9.80269	0	0	0	0	0	0	0	0	0	0	0	0	0.112825	0	0	0	0.159253	0.142856	0	0	-0.213196	0	-0.154226	0	-0.192644	0	0	0
ENST00000164305	ENST00000164305.10	ENSG00000069943.10	PIGB	HGNC:8959	251.738	278.249	252.437	264.24	166.119	196.781	233.916	308.164	304.691	265.673	243.637	284.209	348.363	289.524	179.882	224.234	268.594	312.58	9.94946	7.24379	6.96551	7.72607	6.13304	7.44034	7.27404	10.1076	8.60352	6.93064	6.9018	8.37999	7.95341	7.72053	8.69673	9.19511	9.63657	7.40921	0.191593	-0.301215	0.46535	-0.235819	-0.289899	0.0625135	0.0611266	-0.0371055	-0.200196
ENST00000164640	ENST00000164640.8	ENSG00000067840.13	PDZD4	HGNC:21167	12.5291	0	44.4456	0	0.00129614	0	0	0	2.48952e-05	0	0	0	33.0485	33.2913	0	37.8519	0	7.03367e-06	0.235736	0	0.583827	0	2.27805e-05	0	0	0	3.34647e-07	0	0	0	0.359193	0.422618	0	0.738922	0	7.93685e-08	3.6829e-07	-0.798193	0.30537	0.663414	-0.508516	0	0	-0.44275	0
ENST00000165086	ENST00000165086.8	ENSG00000185864.18	NPIPB4	HGNC:41985	0	0	0	0	0	6.06256	3.45478	0	0	0	0	14.3968	0	0	0	0	0	0	0	0	0	0	0	1.90613	0.893354	0	0	0	0	3.52987	0	0	0	0	0	0	0	0.920944	0	-2.17947	0	0	0	0	1.5391
ENST00000165698	ENST00000165698.9	ENSG00000068615.20	REEP1	HGNC:25786	155.114	259.892	244.754	173.941	127.882	163.653	193.793	201.494	212.719	305.534	302.355	280.74	351.197	291.737	193.545	213.267	171.588	356.881	2.78088	3.06907	3.06345	2.30698	2.14164	2.80682	2.7336	2.99784	2.72461	3.61549	3.88524	3.75484	3.63708	3.52887	4.24455	3.96699	2.79251	3.83721	-0.377086	-0.411803	-0.287759	-0.226691	-0.527631	0.0760709	-0.26373	-0.487705	-0.462231
ENST00000166139	ENST00000166139.9	ENSG00000070404.10	FSTL3	HGNC:3973	3.04149	13.9946	22.127	0	7.26742	9.02723	8.57304	16.8291	4.78132	13.101	7.61869	29.4955	7.04979	9.25409	8.84667	22.5764	17.0203	7.26075	0.0880245	0.266784	0.447084	0	0.196473	0.249937	0.195217	0.404197	0.0988623	0.250263	0.15804	0.636836	0.117859	0.180702	0.313195	0.677917	0.447156	0.126026	-0.035229	-0.489399	-0.200521	-0.177762	0.0191432	-0.0434757	0.129486	-0.160739	-0.0712253
ENST00000166345	ENST00000166345.8	ENSG00000071539.14	TRIP13	HGNC:12307	2297.8	3320.2	3384.76	3084.23	2081.47	2091.78	2464.73	2411.97	2765.7	2892.69	2985.78	2982.57	3589.43	3119.46	1675.58	1782.62	1829.63	3007.51	68.6791	65.367	70.6301	68.1975	58.115	59.8119	57.9624	59.8273	59.0586	57.0676	63.9645	66.5056	61.9738	62.9077	61.2625	55.281	49.6422	53.9113	0.129269	0.0671474	0.262992	0.0855586	-0.112465	0.264379	0.0308147	0.135967	-0.0340109
ENST00000167106	ENST00000167106.9	ENSG00000071246.11	VASH1	HGNC:19964	539.876	681.261	538.568	538.011	552.863	520	531.272	477.202	591.171	594.465	668.581	613.946	712.901	655.932	319.979	362.117	350.588	716.16	5.60316	4.6573	3.90238	4.13085	5.35997	5.163	4.33832	4.11014	4.38347	4.07231	4.9735	4.75362	4.27404	4.59314	4.06236	3.89936	3.30302	4.45769	-0.0197522	0.123792	0.380514	-0.230989	0.185361	0.248012	-0.0784612	-0.0397114	0.283822
ENST00000167462	ENST00000167462.9	ENSG00000073350.14	LLGL2	HGNC:6629	49.9273	64.5763	43.4488	18.6584	42.1235	65.4164	44.729	41.9949	51.1577	52.964	64.9892	52.7261	127.537	65.7491	23.3449	10.2622	5.16451	79.5012	1.001	0.852808	0.608168	0.276745	0.788909	1.25471	0.705587	0.698728	0.73278	0.700895	0.933913	0.788637	1.47708	0.889402	0.57254	0.213473	0.0939942	0.95594	-0.174773	0.491127	0.234428	-0.153442	-0.0788501	0.63485	-0.061809	-0.956168	0.519843
ENST00000167586	ENST00000167586.7	ENSG00000186847.6	KRT14	HGNC:6416	0	0	0	0	0	0	0	0	0	27	0	0	0	6.04137	0	0	0	0	0	0	0	0	0	0	0	0	0	0.848121	0	0	0	0.193984	0	0	0	0	0	0	-0.886059	0	-0.255784	0	0	0	0
ENST00000168216	ENST00000168216.11	ENSG00000072506.14	HSD17B10	HGNC:4800	2975.09	4601.82	4289.24	4150.07	2817.21	2650.3	3438.75	3508.41	3824.27	4699.7	3921.23	3919.59	5238.48	4294.27	2113.5	2654.99	3293.73	4510.88	287.778	293.203	289.659	296.976	254.556	245.251	261.712	281.633	264.285	300.056	271.862	282.848	292.707	280.258	250.079	266.456	289.215	261.685	0.0142072	-0.025821	-0.0600735	0.0342093	-0.13826	-0.0381942	0.108642	0.0208202	-0.0280086
ENST00000169298	ENST00000169298.8	ENSG00000073849.16	ST6GAL1	HGNC:10860	1607.79	2367.15	2150.49	1919.98	1510.63	1852.32	1805.48	2177.79	2205.71	2570.69	2526.07	2404.54	2903.33	2528.84	1382.13	1666.44	1410.04	2700.02	23.8291	23.1093	22.2518	21.0516	20.9143	26.2636	21.0541	26.7861	23.3557	25.148	26.8344	26.5868	24.8568	25.2878	25.0579	25.6256	18.9708	23.9997	-0.0376509	-0.271766	-0.0746687	-0.246634	-0.262526	0.476473	-0.207283	-0.229663	0.0652529
ENST00000169551	ENST00000169551.11	ENSG00000075336.12	TIMM21	HGNC:25010	481.077	605.664	565.388	478.967	354.827	354.599	375.992	442.635	478.742	592.217	640.834	523.367	687.71	471.51	238.399	346.628	308.135	542.877	11.014	9.13365	9.03705	8.11233	7.58845	7.76654	6.77289	8.40991	7.83066	8.94926	10.5159	8.93907	9.09508	7.28339	6.67656	8.23378	6.40394	7.45405	0.0628781	-0.24847	0.272056	0.0141532	0.052177	0.345889	-0.184469	-0.147761	0.191548
ENST00000170168	ENST00000170168.9	ENSG00000079313.15	REXO1	HGNC:24616	2019.7	2986.78	2368.52	1966.41	1749.61	1706.5	2484.38	2038.92	2018.63	2388.61	2632.82	2077.68	2604.12	2244.97	1150.73	1733.89	1529.13	2689.31	29.8994	29.1246	24.4794	21.5357	24.1948	24.168	28.9373	25.049	21.35	23.3397	27.936	22.9461	22.2693	22.4232	20.8385	26.6319	20.5492	23.8768	-0.154526	0.115611	0.344264	0.0895432	0.105188	0.273594	0.058075	-0.0462178	0.204718
ENST00000170447	ENST00000170447.12	ENSG00000075975.17	MKRN2	HGNC:7113	1528.98	2238.17	2030.77	1842.3	1243.58	1395.46	1827.5	1831.34	1974.47	2483.69	2297.18	2155.96	2761.43	2242.12	1301.17	1664.06	1806.94	2649.77	39.3643	37.9556	36.5015	35.089	29.9075	34.3698	37.0189	39.1278	36.3176	42.2059	42.3901	41.4092	41.0682	38.9468	40.9781	44.4503	42.2299	40.9137	-0.167566	-0.257575	-0.0981497	-0.177427	-0.370121	-0.107429	-0.155536	-0.221172	-0.247119
ENST00000170564	ENST00000170564.7	ENSG00000076650.7	GPATCH1	HGNC:24658	501	631.669	615	536.519	385.459	347.854	555.593	601.163	370.241	575.895	694.986	678	770.681	484.781	332.852	400.34	390.992	489.49	11.0465	9.17403	9.46702	8.75151	7.93913	7.33744	9.63852	11.0001	5.83229	8.38122	10.9833	11.1525	9.81598	7.21184	8.97754	9.15846	7.82586	6.47281	-0.129281	0.0666152	0.360771	-0.215406	0.122428	0.443236	-0.236136	-0.149468	-0.259079
ENST00000170630	ENST00000170630.6	ENSG00000077238.14	IL4R	HGNC:6015	109.583	3.28949	156.426	4.82057e-07	3.16493e-07	74.4169	3.92426	0	144.773	97.7949	173.81	0.00483437	28.7316	63.3892	72.0988	9.38636	189.821	0	2.26823	0.0448492	2.26049	7.38163e-09	6.11948e-09	1.47359	0.0639098	0	2.14091	1.33609	2.57862	7.46517e-05	0.343538	0.885262	1.82553	0.20158	3.56668	0	1.65118	-0.175557	0.484414	1.70498	-0.914765	-2.19115	-1.77611	-0.426037	-0.19192
ENST00000171111	ENST00000171111.10	ENSG00000079999.14	KEAP1	HGNC:23177	865.612	1105.53	1137.89	1027.68	807.37	620.998	1206.55	1010.64	1026.38	1187.11	1283.55	1165.34	1233.88	872.264	457.168	808.734	804.403	1389.87	24.346	20.4813	22.3436	21.3831	21.2121	16.7091	26.7002	23.5893	20.6243	22.0379	25.8753	24.4519	20.0469	16.5525	15.7289	23.6002	20.5378	23.4444	-0.176852	0.171229	0.137747	-0.124742	0.339665	0.191164	-0.323203	0.0888027	0.0821527
ENST00000171757	ENST00000171757.3	ENSG00000078589.13	P2RY10	HGNC:19906	25.1106	62.1919	51.678	58.4201	64.2916	79.5369	36.3194	52.2918	47.03	43.1848	44.0691	66.1265	40.0321	62.4074	38.3528	47.2371	34.1611	26.5421	0.497668	0.811892	0.715052	0.856553	1.19026	1.50803	0.566352	0.860065	0.665922	0.564923	0.626016	0.977717	0.458312	0.834508	0.929816	0.971339	0.614596	0.315485	0.340727	-0.331768	-0.0633735	-0.205584	0.25571	0.20418	0.156155	0.348327	0.378092
ENST00000173229	ENST00000173229.7	ENSG00000065320.9	NTN1	HGNC:8029	145	220	165	170	118	135	177	140.791	147	184	226	203	227.646	150	84	118	128	196	1.6273	1.62631	1.29281	1.41143	1.23705	1.44942	1.56293	1.31126	1.17865	1.36299	1.81793	1.69962	1.47581	1.1358	1.15318	1.374	1.30402	1.31922	-0.0902062	0.110471	0.152967	-0.235641	0.0668197	0.00452657	-0.101596	-0.0380143	0.185969
ENST00000173527	ENST00000173527.6	ENSG00000066583.12	ISOC1	HGNC:24254	1152	1681	1571	1383	1017	1078.44	1378	1415	1610	1528	1427	1432.26	1828	1544.7	786	1162	1140	1761.35	44.6467	42.9127	42.5072	39.6523	36.8183	39.9845	42.0195	45.5102	44.5788	39.0873	39.6396	41.4108	40.9245	40.3918	37.2629	46.7249	40.1067	40.9395	0.120054	-0.14975	0.187365	0.0368217	-0.13026	0.178172	0.111753	-0.0444578	0.0991327
ENST00000173898	ENST00000173898.12	ENSG00000067445.22	TRO	HGNC:12326	250.771	380.03	342.68	276.849	301.092	239.719	271.334	302.325	335.641	302.893	331.664	344.448	346.56	263.741	203.021	187.466	101.821	357.12	3.691	3.68439	3.52131	3.01452	4.13972	3.37542	3.14221	3.6928	3.52945	2.9426	3.49891	3.78221	2.94656	2.61912	3.65531	2.86282	1.36044	3.1524	0.125393	0.100747	0.250748	-0.0809346	0.506051	0.991393	0.0582854	0.0246325	-0.0894567
ENST00000174618	ENST00000174618.5	ENSG00000070444.15	MNT	HGNC:7188	505.777	774.822	523.451	511.584	560.377	530.862	594.921	542.871	691.092	719.058	712.473	624.604	689.014	711.054	337.875	502.802	371.174	976.829	6.97658	7.03991	5.04091	5.22047	7.22054	7.00526	6.45666	6.21435	6.8106	6.54671	7.04402	6.42752	5.49013	6.61756	5.70108	7.19591	4.64768	8.08095	-0.217409	-0.136374	0.0799232	-0.298114	0.109904	0.353209	-0.000736783	-0.0612222	0.256555
ENST00000175091	ENST00000175091.5	ENSG00000068697.7	LAPTM4A	HGNC:6924	1577	2518	2350	2196	1714	1710.32	1873	1931	2173	2181.67	2060	2030	2419	2118.29	1266.14	1497.36	1720	2668	94.0334	98.8981	97.829	96.8706	95.4701	97.5634	87.8726	95.5538	92.5713	85.8648	88.0413	90.3029	83.3215	85.2213	92.3527	92.6364	93.101	95.4106	-0.0431258	-0.0753318	0.129664	0.114274	0.162038	0.0371229	0.165983	0.214976	0.0783604
ENST00000175506	ENST00000175506.8	ENSG00000070669.17	ASNS	HGNC:753	18.3066	46.3264	53.0082	40.2925	103.688	58.1759	2.29408	34.2535	30.4596	23.4313	0	27.4709	24.8777	24.5531	15.1796	23.4803	0	31.1693	0.567065	0.945226	1.14635	0.923334	3.00027	1.72396	0.0559112	0.880533	0.674087	0.479068	0	0.634824	0.44515	0.513149	0.575179	0.75463	0	0.579046	0.0843213	-0.732678	0.0833769	0.392751	1.40254	0.911141	0.959938	0.41239	0.790191
ENST00000175756	ENST00000175756.10	ENSG00000072135.13	PTPN18	HGNC:9649	408.561	512.098	553.77	374.535	446.165	342.815	482.573	553.515	433.474	563.683	598.978	493.241	652.217	511.936	249.096	362.592	438.835	503.593	7.856	6.48604	7.43402	5.32778	8.01394	6.30614	7.30084	8.83261	5.95489	7.1541	8.25514	7.07553	7.24448	6.6416	5.85907	7.23383	7.65987	5.80744	0.0309158	0.0116943	0.11913	0.062663	0.238284	0.18323	-0.306051	-0.381729	0.0910961
ENST00000176195	ENST00000176195.4	ENSG00000070031.4	SCT	HGNC:10607	1	0	0	5	3	0	0	0	0	0	1	0	2.03408	0	0	0	0	0	0.2586	0	0	0.95655	0.724696	0	0	0	0	0	0.185352	0	0.303856	0	0	0	0	0	0	0	0.33182	0	0.786342	0	-0.245315	0.585528	0
ENST00000176643	ENST00000176643.11	ENSG00000072210.19	ALDH3A2	HGNC:403	1133.46	1547.48	1352.4	1341.54	865.478	714.751	1155.21	1240.24	1212.06	1476.49	1287.29	1424.16	1681.33	1165.06	858.167	1013.47	870.036	1455.72	21.2386	19.0997	17.6919	18.5965	15.1489	12.8125	17.0312	19.2859	16.2259	18.261	17.2888	19.9082	18.1988	14.7292	19.6702	19.7031	14.799	16.359	-0.0111044	-0.199354	0.20738	-0.161661	0.0379898	0.360646	0.136214	0.0295825	-0.581579
ENST00000176763	ENST00000176763.10	ENSG00000072786.13	STK10	HGNC:11388	972.949	1407.7	892.522	884.346	846.812	859.196	1120.2	938.592	807.013	1149.1	1263.78	1047.83	1297.68	852.792	537.727	775.998	731.825	1171.9	11.1025	10.5809	7.1105	7.46557	9.02661	9.37957	10.0576	8.8884	6.57928	8.65496	10.3365	8.92026	8.55401	6.56579	7.50604	9.1875	7.58079	8.02015	-0.251091	0.118232	0.325966	-0.290588	0.406272	0.204627	0.0307803	-0.174499	0.287187
ENST00000177648	ENST00000177648.13	ENSG00000073331.18	ALPK1	HGNC:20917	4.62459	82.8635	22.9548	23.7361	0	42.4689	23.134	0	8.42284	0	28.0958	62.7443	18.3186	46.377	1.31306	27.755	0	0	0.0696234	0.821726	0.241271	0.264363	0	0.611663	0.27403	0	0.0905955	0	0.303174	0.704712	0.159311	0.471082	0.0241816	0.433539	0	0	0.125116	-0.170182	0.097103	-0.45771	-0.556878	0	0.483276	0.125143	0.654079
ENST00000177694	ENST00000177694.2	ENSG00000073861.3	TBX21	HGNC:11599	45	71	44	52	29	26	51	37	41.2962	68	51	51	54.9753	40	11	27	38	49	1.25571	1.30502	0.857192	1.07347	0.755927	0.694079	1.11972	0.856827	0.823289	1.25245	1.02003	1.0617	0.886165	0.753092	0.37548	0.781709	0.962576	0.820035	0.00257688	0.250616	0.00208505	-0.150711	0.00233132	-0.0799095	0.190398	0.13659	0.300566
ENST00000177742	ENST00000177742.7	ENSG00000074071.15	MRPS34	HGNC:16618	175.137	243.868	242.441	158.948	196.127	150.592	267.359	183.322	281.458	278.805	254.284	222.417	287.463	279.908	134.014	174.317	194.282	316.033	14.9905	13.7491	14.4875	10.0647	15.6812	12.331	18.0052	13.0217	17.2114	15.7512	15.6	14.2023	14.2131	16.1646	14.0315	15.4804	15.0954	16.2229	0.0805114	0.205641	-0.0670512	0.0268073	-0.0412079	-0.198991	-0.170559	-0.459351	-0.173206
ENST00000178638	ENST00000178638.8	ENSG00000074410.14	CA12	HGNC:1371	12.9129	15.7826	15.6958	0	6.66885	10.4763	5.24986	3.28357	10.4595	7.8922	1.55719	5.21131	0	4.45025	13.7867	6.95085	1.65438	4.94034	0.142122	0.114419	0.120607	0	0.0685638	0.110308	0.0454623	0.0299916	0.0822461	0.0573339	0.0122842	0.0427898	0	0.0330472	0.185616	0.0793745	0.0165291	0.0326103	0.0677326	-0.0460546	0.111286	0.103832	0.0487669	0.0189811	0.138677	0	-0.0946777
ENST00000178640	ENST00000178640.10	ENSG00000137764.20	MAP2K5	HGNC:6845	753.852	1060.98	910.991	774.364	844.82	899.456	788.198	885.966	999.189	1137.43	993.999	939.527	1149.41	1098.46	615.074	729.291	669.73	1353.34	23.488	21.7745	19.8163	17.849	24.5884	26.8101	19.3224	22.9082	22.242	23.3916	22.198	21.8386	20.6874	23.0917	23.4425	23.5758	18.9424	25.2887	-0.177711	-0.274168	0.00569011	-0.133756	0.0869522	0.26167	-0.0265808	-0.202366	0.186216
ENST00000179259	ENST00000179259.6	ENSG00000078237.7	TIGAR	HGNC:1185	529.802	861.57	590.228	594.503	445.862	531.573	681.221	646.285	582.074	738.755	704.205	620.898	661.932	599.46	345.284	562.586	573.005	770.397	4.27598	4.58031	3.32576	3.54965	3.36147	4.10435	4.32589	4.32874	3.35634	3.93548	4.07371	3.7385	3.08607	3.26433	3.40892	4.71103	4.19813	3.72904	-0.11843	-0.10073	0.0962481	-0.131476	0.0324928	0.0358012	0.137304	0.155041	0.211304
ENST00000180173	ENST00000180173.10	ENSG00000003987.14	MTMR7	HGNC:7454	33.0123	35.9282	42.5035	44.7698	29.7099	39.2733	45.4704	46.1449	33.3508	44.0269	29.5143	51.3827	39.5857	28.6354	21.7706	32.7848	43.5258	45.8809	0.437874	0.313899	0.393593	0.439307	0.368112	0.498345	0.474534	0.50794	0.316043	0.385449	0.280591	0.508447	0.303307	0.256265	0.353233	0.451181	0.524077	0.364977	-0.0526705	0.0230312	0.0535836	-0.114254	0.123046	-0.0153575	0.0370446	0.143197	0.146959
ENST00000181383	ENST00000181383.10	ENSG00000080618.17	CPB2	HGNC:2300	3	10.7876	13.9783	6.91758	2.75379	3.7057	5.43926	5	6.57155	8.71951	6.06679	6	6.95604	0	4.81411	8	5.99981	7	0.133987	0.317358	0.435859	0.228563	0.114889	0.158333	0.191138	0.185322	0.209689	0.257046	0.194209	0.199917	0.179463	0	0.263012	0.370713	0.243251	0.1875	0.0267093	-0.202586	-0.148632	0.25898	0.1569	-0.0688387	0.141592	0.0588416	-0.124818
ENST00000181839	ENST00000181839.10	ENSG00000065883.18	CDK13	HGNC:1733	398.216	486.125	492.87	396.849	326.787	382.283	417.897	429.402	345.8	478.331	532.914	447.956	484.942	467.524	319.921	333.486	363.85	469.882	2.75579	2.21594	2.38127	2.03171	2.11251	2.53088	2.27542	2.46608	1.70969	2.1849	2.64334	2.31269	1.9386	2.18295	2.70824	2.39447	2.28573	1.95019	-0.122677	-0.0515078	0.237869	0.0295623	-0.0322864	0.0770892	-0.180023	0.0450041	-0.0707079
ENST00000182527	ENST00000182527.4	ENSG00000065308.5	TRAM2	HGNC:16855	1153	1495.01	1299	1095.01	891	933	1309.01	1216.08	1051	1271	1340.02	1197.5	1339.01	1065.33	634.077	877	772.009	1411.79	10.9069	9.31534	8.5789	7.66302	7.87329	8.44333	9.74273	9.54663	7.103	7.93586	9.08558	8.45091	7.3169	6.79938	7.33723	8.60751	6.62934	8.00946	-0.152985	0.161127	0.414122	0.0194062	0.186111	0.467151	0.0324971	0.0588244	0.179727
ENST00000184183	ENST00000184183.8	ENSG00000065371.18	ROPN1	HGNC:17692	2	1	5	1.07859	0	4.11631	0	6	0	0	1.21346	0	0	0	0	5	0	0	0.0967665	0.0318696	0.168894	0.0386065	0	0.19053	0	0.240914	0	0	0.0420813	0	0	0	0	0.250998	0	0	0	-0.323079	0.133256	0.225144	0	0.311403	-0.0142071	0.0546492	0.251603
ENST00000184266	ENST00000184266.3	ENSG00000065518.8	NDUFB4	HGNC:7699	2286.74	3874.38	4147.55	3760.92	2905.49	2691.14	3310.08	3002.76	3883.78	3653.96	3611.6	3465.59	4832.64	3652.18	2068.02	2573.16	3163.53	4155.14	404.163	451.049	511.777	491.749	479.695	455.025	460.302	440.429	490.411	426.264	457.518	456.954	493.395	435.516	447.108	471.858	507.56	440.439	0.154717	-0.0356951	-0.0766265	0.16313	0.139087	-0.204237	-0.0204985	-0.00481269	0.025268
ENST00000184956	ENST00000184956.11	ENSG00000068097.16	HEATR6	HGNC:24076	333.253	542.474	419.929	383.254	291.457	268.804	367.75	429.127	366.632	393.042	328.181	262.283	340.559	288.407	146.255	277.114	231.396	377.566	3.66155	3.92601	3.22119	3.1152	2.99138	2.82544	3.17913	3.91284	2.87798	2.8504	2.58448	2.14989	2.16149	2.138	1.96571	3.15903	2.30793	2.48796	0.152919	0.00695458	0.275803	0.422348	0.347039	0.570629	0.458657	0.380359	0.367248
ENST00000185150	ENST00000185150.9	ENSG00000068912.15	ERLEC1	HGNC:25222	582.619	862.054	867.112	811.092	701.711	757.486	862.4	853.602	819.619	905.323	812.358	843.477	894.467	801.297	494.286	765.595	631.74	1156.86	17.2926	16.8535	17.968	17.8096	19.4554	21.5084	20.1395	21.0255	17.3801	17.7359	17.2819	18.6768	15.3359	16.0465	17.9461	23.5765	17.0211	20.5928	-0.232405	-0.217337	-0.0345496	-0.0529312	0.263003	0.289482	-0.0342042	0.203422	0.248563
ENST00000186436	ENST00000186436.10	ENSG00000075568.17	TMEM131	HGNC:30366	1494.05	1793.8	1666.21	1412.43	1178.93	1289.28	1745.86	1616.09	1294.52	1715.29	1969.7	1738.79	2016.9	1352.46	879.466	1179.99	1006.41	1867.06	14.8963	11.7807	11.5983	10.4181	10.9801	12.2976	13.6958	13.3719	9.22122	11.2882	14.0761	12.9335	11.6163	9.09809	10.7263	12.2067	9.10886	11.1643	-0.251088	0.15414	0.371413	-0.145333	0.246562	0.507634	-0.238301	-0.143965	0.181416
ENST00000187397	ENST00000187397.8	ENSG00000172995.17	ARPP21	HGNC:16968	70.3955	39.3257	104.744	38.8673	79.1015	85.4413	46.6889	49.5738	27.4438	30.6883	52.1463	55.6746	35.2043	70.6091	27.3034	14.9035	28.0781	35.2282	1.4325	0.527119	1.48809	0.585118	1.50363	1.66333	0.74753	0.837177	0.398989	0.412191	0.760575	0.845206	0.413825	0.969444	0.679648	0.314661	0.518673	0.429933	-0.0315635	0.410626	0.784506	0.431256	0.346232	0.27468	-0.205235	0.164987	0.665069
ENST00000187762	ENST00000187762.7	ENSG00000072954.7	TMEM38A	HGNC:28462	84.8028	130.109	109.682	99.381	109.304	84.2351	101.237	102.377	125.426	139.821	101.333	91.6039	119.19	94.8498	49.7986	94.8133	76.7016	146.537	2.31779	2.34236	2.09291	2.00945	2.79066	2.20251	2.17705	2.32211	2.44917	2.52239	1.98511	1.86781	1.88181	1.74909	1.66494	2.68868	1.90303	2.402	0.0198664	-0.215415	-0.0863309	0.109011	0.463492	0.194542	0.163084	0.0625263	0.265096
ENST00000187879	ENST00000187879.12	ENSG00000159885.14	ZNF222	HGNC:13015	0	4.86857	9.69811	0	0	0	5.31672	5.06273	0	0	6.11457e-07	14.3388	0	0	4.99501	0	6.07653	3.78047	0	0.157063	0.331609	0	0	0	0.20488	0.205774	0	0	2.14647e-08	0.523911	0	0	0.299257	0	0.27016	0.111044	-0.151916	0.268889	0	-0.194608	0	-0.075051	0.210467	0	-0.377686
ENST00000188312	ENST00000188312.7	ENSG00000075089.10	ACTR6	HGNC:24025	760.116	1133.61	1177.39	1139.09	790.279	791.446	947.682	960.691	994.425	1209.59	1162.32	1016.8	1240.51	1119.95	711.626	739.633	883.827	1207.38	33.6429	33.049	36.3817	37.2976	32.6738	33.5115	33.0021	35.2868	31.445	35.3368	36.8729	33.5741	31.7164	33.4444	38.5285	33.9652	35.5104	32.0492	-0.026621	-0.0402995	-0.0688715	0.112642	-0.0326445	-0.00886422	-0.153553	0.227238	-0.195818
ENST00000188376	ENST00000188376.9	ENSG00000075415.15	SLC25A3	HGNC:10989	954.059	1249.81	889.759	850.265	430.002	546.295	800.468	892.52	1055.06	1166.52	1025.44	1122.07	1245.92	763.517	481.787	794.549	665.779	1429.69	37.7307	32.5571	24.5664	24.8761	15.8853	20.6683	24.9074	29.2922	29.81	30.45	29.0669	33.1051	28.463	20.3728	23.3073	32.6021	23.9015	33.9095	-0.180219	-0.375186	0.300418	-0.415738	-0.340005	0.282716	0.158442	-0.18728	-0.1658
ENST00000190165	ENST00000190165.3	ENSG00000064218.5	DMRT3	HGNC:13909	3.33665	9.01001	12	15	9	4	6	9	7	6	7	8.95349	12.4081	16	4	6.73632	3	12	0.096918	0.172386	0.243346	0.322325	0.244198	0.111151	0.137123	0.216946	0.145264	0.115032	0.145734	0.194018	0.208195	0.313564	0.142125	0.203012	0.0791025	0.209043	-0.0781852	-0.0812627	-0.0236301	0.0584038	-0.07827	0.173433	0.0331751	0.130224	-0.0396661
ENST00000190611	ENST00000190611.9	ENSG00000079156.17	OSBPL6	HGNC:16388	5.95994	4.00938	6.01343	0	0	15.751	17.186	3.20609	0	0	3.01659	0	0	3.97168	3.05171	6.37364	0	0	0.0367573	0.0162877	0.0258924	0	0	0.0929327	0.0833952	0.0164094	0	0	0.0133348	0	0	0.0165268	0.023023	0.0407844	0	0	0	0.0578884	0.0520782	0.0368795	-0.0236482	0.0234816	0.004198	0	0.095366
ENST00000191018	ENST00000191018.9	ENSG00000064601.21	CTSA	HGNC:9251	21.5486	9.65408	0	21.3271	0	0	0	24.4358	0	31.9088	44.0267	59.3139	12.6569	13.0754	0	0	0	43.6275	0.858037	0.253209	0	0.628243	0	0	0	0.807474	0	0.838635	1.25653	1.76197	0.291129	0.35128	0	0	0	1.04186	-1.02988	0	0.0151443	-1.4657	-0.434327	0.853975	-0.848476	0.334684	0
ENST00000191063	ENST00000191063.8	ENSG00000134461.16	ANKRD16	HGNC:23471	66.2277	166.12	115.27	58.4763	78.2014	74.3844	59.6833	78.8705	138.004	101.81	63.9785	117.663	82.0149	118.673	7.95558	44.2796	54.6717	87.1415	3.32258	5.48959	4.0374	2.17033	3.66485	3.57007	2.35588	3.28372	4.94645	3.37134	2.30059	4.40384	2.37684	4.01698	0.488231	2.30486	2.48985	2.62193	0.71527	0.0221031	-0.0161806	-0.101304	-0.104989	0.295696	0.975404	-0.0910409	1.61862
ENST00000192314	ENST00000192314.7	ENSG00000154252.12	GAL3ST2	HGNC:24869	7	3	0	0	0	0	4	1	3	0	3	0	10	4	0	3	0	9	0.386048	0.10898	0	0	0	0	0.173567	0.0457676	0.118204	0	0.118586	0	0.318576	0.148838	0	0.17166	0	0.297677	-0.214749	0.00234654	0.470977	0	-0.200176	0.0645623	-0.0124429	-0.398981	0
ENST00000192788	ENST00000192788.6	ENSG00000065060.18	BLTP3A	HGNC:21216	1829	2468	2248.17	1845	1523	1623	2256	2217	1858.06	2176	2619.43	2330.07	2626	1704.32	1402	1946	1611	2600	12.6	11.1991	10.8127	9.4029	9.80081	10.6963	12.2281	12.6747	9.14496	9.89442	12.934	11.9751	10.4501	7.92171	11.8147	13.9093	10.0746	10.7421	-0.210929	-0.172599	0.320015	-0.135408	0.275746	0.304255	-0.191831	-0.138378	-0.131743
ENST00000193322	ENST00000193322.8	ENSG00000081087.16	OSTM1	HGNC:21652	303.967	199.855	134.065	183.477	95.8559	158.976	296.666	284.564	160.637	244.372	366.305	364.177	408.276	290.636	102.563	137.272	158.378	253.19	4.64854	2.0132	1.43138	2.07578	1.36935	2.32585	3.56963	3.61148	1.7551	2.4667	4.01515	4.15487	3.60674	2.99883	1.91866	2.1781	2.19867	2.32219	-0.270028	0.523914	0.704313	-1.08416	-0.755085	0.527757	-0.734996	-0.582794	0.188414
ENST00000193403	ENST00000193403.10	ENSG00000072110.16	ACTN1	HGNC:163	3003.4	4284.99	3250.5	3263.86	3026.9	2790.06	2618.08	2684.75	2549.59	3749.62	3716.64	3629.76	4558.09	3711.8	1912.55	1868.93	1740.9	3358.36	55.05	51.7339	41.5952	44.2573	51.826	48.9234	37.7565	40.8379	33.3872	45.3635	48.8273	49.6337	48.2611	45.9029	42.8819	35.542	28.9663	36.9174	-0.140988	0.0848825	0.273724	-0.249407	0.171571	0.481468	0.0817942	-0.1223	0.18609
ENST00000194118	ENST00000194118.8	ENSG00000081791.9	DELE1	HGNC:28969	116.603	177.943	123.803	125.956	84.7189	74.1675	94.7479	144.693	94.6469	174.333	163.999	140.683	167.675	95.0365	77.8644	95.3307	76.2637	131.688	3.90132	3.92161	2.89189	3.11767	2.64782	2.37397	2.49423	4.01758	2.26242	3.84996	3.93289	3.51155	3.24071	2.14538	3.18682	3.30933	2.3163	2.64246	-0.158968	-0.302488	0.0151957	-0.21315	0.213799	0.597416	-0.00330202	-0.0424796	-0.311411
ENST00000194155	ENST00000194155.7	ENSG00000112852.7	PCDHB2	HGNC:8687	73.5379	59.8621	73.0006	59.1943	44.6879	34.4494	76.5141	111.687	37.9691	90.9159	83.9427	77.8495	93.8377	51.734	43.5453	54.1566	64.1841	82.3823	1.2378	0.663701	0.857857	0.737103	0.702643	0.554727	1.01332	1.56011	0.456599	1.01008	1.01272	0.977574	0.912403	0.587526	0.896598	0.945791	0.980712	0.831636	-0.330528	0.0492174	0.15483	-0.0900928	0.100996	0.370189	-0.274752	-0.138704	-0.286752
ENST00000194214	ENST00000194214.10	ENSG00000081870.12	HSPB11	HGNC:25019	575.235	795.068	947.919	856.18	538.825	469.677	766.79	716.317	839.929	769.994	847.005	886.199	1132.76	900.854	536.048	546.132	718.185	911.362	93.2504	84.8968	107.282	102.679	81.5941	72.839	97.8018	96.3664	97.2778	82.3888	98.4147	107.175	106.075	98.5307	106.298	91.8561	105.686	88.6046	0.133293	0.0895403	0.176645	0.00142933	-0.269103	-0.131873	-0.210854	-0.0465071	-0.539173
ENST00000194530	ENST00000194530.8	ENSG00000082146.13	STRADB	HGNC:13205	668.282	1055.55	929.558	802.067	832.009	799.503	796.625	891.931	1211.96	1091.51	938.357	957.645	1114.14	1165.65	519.129	776.178	810.004	1454.86	22.1392	23.0336	21.4995	19.6572	25.7475	25.3385	20.7644	24.5215	28.6851	23.8674	22.2812	23.668	21.3212	26.0544	21.0375	26.6789	24.3593	28.9057	-0.0106815	-0.346813	-0.103917	-0.13275	-0.0164598	0.0092034	0.0458894	-0.111771	0.257212
ENST00000196061	ENST00000196061.5	ENSG00000083444.17	PLOD1	HGNC:9081	539.32	828.495	537.988	670.276	521.276	427.466	545.184	536.889	627.914	788.426	709.062	707.025	971.365	697	359.091	363.92	373.577	918.146	12.8446	12.9971	8.94532	11.8096	11.597	9.73945	10.216	10.6114	10.6842	12.394	12.1039	12.5621	13.3637	11.2	10.4615	8.99259	8.07661	13.1143	-0.272607	0.166631	0.0477397	-0.447496	0.0462029	0.355318	0.0951247	-0.165198	-0.0938809
ENST00000196169	ENST00000196169.7	ENSG00000083544.16	TDRD3	HGNC:20612	50.5501	45.0484	46.7305	57.3753	57.5717	17.809	115.987	112.887	10.0126	84.5472	81.7025	57.0737	141.412	86.9427	82.8199	65.0388	17.9872	96.2767	1.18492	0.69555	0.764745	0.99495	1.26061	0.399361	2.13915	2.19597	0.167679	1.3081	1.37269	0.998063	1.9148	1.37503	2.37476	1.58177	0.382742	1.35347	-1.01114	0.282011	-0.0791267	-0.179142	-0.0712312	1.20872	-0.484768	-0.547045	-1.27002
ENST00000196371	ENST00000196371.10	ENSG00000083720.13	OXCT1	HGNC:8527	3367.93	4912.73	4810.34	4629.44	2692.36	2659.67	3654.31	3796.11	3757.21	5103.75	4941.68	4993.6	6104.55	4128.84	2896.77	2755.68	3079.9	5067.81	71.7102	68.9005	71.5061	72.9215	53.5497	54.1757	61.2193	67.0767	57.1544	71.727	75.4156	79.3207	75.0831	59.3141	75.4483	60.8768	59.5292	64.714	-0.176314	0.00796357	-0.000333452	-0.14767	-0.144924	0.169531	-0.128564	-0.0415818	-0.47045
ENST00000196482	ENST00000196482.4	ENSG00000083812.13	ZNF324	HGNC:14096	412.477	397.211	401.911	335.757	265.555	246.722	432.857	443.528	332.926	545.784	553.691	404.024	497.878	370.21	188.226	294.524	324.792	511.399	5.53544	3.5112	3.76558	3.33339	3.32899	3.16752	4.57048	4.93956	3.19202	4.83447	5.32585	4.04496	3.85963	3.35207	3.08994	4.10089	3.9567	4.11597	-0.287362	0.127053	0.163683	-0.0821926	-0.0076691	0.260977	-0.487747	-0.16535	0.0271111
ENST00000196489	ENST00000196489.4	ENSG00000083817.9	ZNF416	HGNC:20645	283	429	366	283	198.166	193	364.524	367.958	325.046	486	442	390	439	317	192.729	307	303	520	8.0303	8.01834	7.25063	5.94075	5.25267	5.23916	8.13835	8.6648	6.58956	9.10242	8.98951	8.25591	7.19582	6.06899	6.68975	9.03834	7.80483	8.8493	-0.376006	-0.135515	-0.161856	-0.165871	-0.177031	0.134446	-0.147553	-0.239798	-0.301584
ENST00000196551	ENST00000196551.8	ENSG00000083845.9	RPS5	HGNC:10426	19795.2	29396.6	28148.5	27738	19753.8	18987.8	22320.8	24400.6	31069.8	32401.4	26211.6	25962.9	34695.4	29880.1	17001.6	17848.5	22416.3	36229	2819.16	2757.65	2798.75	2922.43	2627.95	2586.98	2501.12	2883.87	3161.29	3045.78	2675.61	2758.47	2854.32	2871.14	2961.88	2637.34	2898.01	3094.4	0.0308439	-0.076481	-0.11151	0.0209085	-0.12764	-0.00705221	0.0435569	0.034011	-0.195171
ENST00000197268	ENST00000197268.13	ENSG00000084444.14	FAM234B	HGNC:29288	763.93	1230.32	1018.94	1007.5	890.087	963.362	822.045	893.345	1042.63	1049.09	1022.18	952.475	1113	951.192	545.568	776.34	729.557	1125.32	11.048	11.72	10.2879	10.7791	12.0245	13.3284	9.35384	10.7217	10.7727	10.0142	10.5956	10.2763	9.29812	9.28131	9.65152	11.6489	9.57776	9.76036	0.129723	-0.28885	0.129423	0.00148146	0.341205	0.148148	0.133527	0.193852	0.427818
ENST00000198536	ENST00000198536.7	ENSG00000085514.16	PILRA	HGNC:20396	16.9548	16.4039	37.2421	12.8228	32.2728	34.0425	11.9343	13.2783	7.86552	25.055	13.5987	10.1641	26.9435	25.3253	5.02749	18.2499	17.2093	24.0009	1.10822	0.706255	1.69948	0.620047	1.9705	2.1287	0.613755	0.720262	0.367305	1.08094	0.637087	0.495629	1.01732	1.11686	0.401977	1.23765	1.02111	0.940851	-0.505354	-0.471564	0.0187873	0.85193	0.488776	-0.232518	0.0597024	-0.316404	1.1581
ENST00000198767	ENST00000198767.11	ENSG00000085721.13	RRN3	HGNC:30346	874.441	2119.98	1763.47	936.694	266.151	97.0419	1711.58	1677.24	674.962	1620.44	1614.29	2001.22	1349.49	916.545	32.2458	1008.29	1059.13	1442.35	16.3707	26.1427	23.0491	12.9731	4.65447	1.73802	25.2115	26.0584	9.0278	20.0237	21.6614	27.9503	14.5941	11.5772	0.738461	19.5852	17.9995	16.1945	-0.777942	0.348596	-0.275363	-0.267595	-1.15334	0.51011	0.260326	-0.158347	0.655323
ENST00000198939	ENST00000198939.6	ENSG00000085872.15	CHERP	HGNC:16930	133.134	499.929	110.621	208.666	127.684	177.733	332.438	336.123	164.094	356.743	168.741	224.942	240.532	200.02	128.384	71.9751	152.65	243.762	2.24388	5.55011	1.30166	2.60179	2.01027	2.86575	4.40846	4.70137	1.97592	3.96864	2.03845	2.82838	2.34183	2.27456	2.64691	1.25863	2.33552	2.46398	-0.219094	1.25977	-0.61513	-0.734056	-0.121408	0.773398	1.10818	0.108077	0.0840732
ENST00000199320	ENST00000199320.9	ENSG00000086189.11	DIMT1	HGNC:30217	398.445	762.394	672.016	630.881	545.556	695.319	488.469	506.589	564.652	575.573	517.157	632.15	746.459	577.087	495.822	580.205	541.677	834.764	10.0318	12.6436	11.8124	11.7507	12.8308	16.7476	9.67633	10.5847	10.1568	9.56499	9.33253	11.8736	10.8564	9.80306	15.2704	15.1564	12.3801	12.6047	-0.286186	-0.597687	0.0623713	-0.00688078	0.356444	-0.207866	0.401027	0.104917	0.125368
ENST00000199389	ENST00000199389.11	ENSG00000086232.13	EIF2AK1	HGNC:24921	5462.15	7834.25	7403.75	6547.28	5352.96	5475.57	6482.74	6775.82	7280.07	7385.34	7490.1	7146.45	8195.76	7449.25	4391.58	5440.02	5195.03	9033.71	84.7494	80.0668	80.2	75.1525	77.5842	81.2759	79.1401	87.2469	80.7002	75.6343	83.297	82.7215	73.457	77.9826	83.3511	87.5747	73.1706	84.062	-0.0581742	-0.14437	0.162136	-0.0441193	-0.00729623	0.250699	-0.0563705	0.0324842	-0.0359376
ENST00000199448	ENST00000199448.9	ENSG00000086289.13	EPDR1	HGNC:17572	1975.63	2740.37	2509.67	2317.86	1554.06	1636.16	2237.49	2369.9	2638.66	2614.82	2510.39	2511.84	2972.61	2171.97	1297.67	1973.18	2054.41	3384.3	56.8168	51.9113	50.3892	49.3137	41.7489	45.0149	50.6288	56.5609	54.2152	49.635	51.7465	53.8913	49.3833	42.1441	45.6513	58.8766	53.6332	58.3714	-0.104705	-0.213818	0.191353	-0.0951118	-0.0132772	0.0753114	0.00450135	-0.00199294	-0.0198159
ENST00000199706	ENST00000199706.13	ENSG00000086504.18	MRPL28	HGNC:14484	748.047	1358.16	1076.65	1071.67	952.111	764.078	989.69	818.874	1061.68	1237.59	1061.29	1070.73	1449.21	1224.66	576.871	691.948	860.791	1176.53	38.8404	46.4502	39.0282	41.1647	46.1794	37.9535	40.4314	35.2847	39.3835	42.4138	39.4964	41.4753	43.4667	42.9025	36.6396	37.2763	40.5721	36.6368	0.101621	0.114272	-0.123921	-0.0856077	0.103855	-0.196254	0.22862	-0.0766893	0.0495004
ENST00000199708	ENST00000199708.3	ENSG00000086506.3	HBQ1	HGNC:4833	12	26	34	23	29	18	32	25	29	28	21	21	29	41	35	7	29	30	3.08179	4.39822	6.09608	4.36978	6.95707	4.42236	6.46602	5.32816	5.32092	4.74631	3.86554	4.02343	4.3022	7.10425	10.9953	1.8652	6.76076	4.62066	0.169394	1.3817	-0.493432	0.498349	-0.0264416	-0.294412	0.149885	0.0182706	-1.14548
ENST00000199814	ENST00000199814.9	ENSG00000086589.12	RBM22	HGNC:25503	2081.46	3036.03	2623.26	2300.48	1506.62	1547.05	2602.14	2733.88	2199.36	3141.87	3136.12	2858.95	3405.72	2265.53	1399.07	2240.98	2263.16	3060.16	66.3079	63.7067	58.3429	54.2157	44.834	47.1477	65.2218	72.2756	50.0564	66.0634	71.6075	67.9452	62.6725	48.6944	54.5198	74.0697	65.4467	58.4658	-0.219968	-0.180923	0.00525042	-0.216375	-0.116667	0.141135	-0.166204	-0.205591	-0.205534
ENST00000200135	ENST00000200135.8	ENSG00000086827.9	ZW10	HGNC:13194	1732.34	2364.36	2132.26	2300.16	1326.2	1453.62	1926.63	2081.63	2091.54	2476.04	2415.02	2376.37	2766.42	2187.03	1296.8	1591.73	1651.04	2628.38	42.9054	38.5722	36.8696	42.145	30.6827	34.442	37.5441	42.7856	37.0093	40.4773	42.8714	43.9084	39.5792	36.5465	39.2888	40.9028	37.1203	39.0416	-0.0751454	-0.120536	0.0820752	-0.245946	-0.244982	0.199896	-0.148796	0.0884514	-0.184919
ENST00000200181	ENST00000200181.8	ENSG00000132470.14	ITGB4	HGNC:6158	0	0	0	0	13.9348	58.3702	28.1225	16.4662	16.1091	0	25.1773	0	15.1295	14.7073	0	10.8567	14.6862	30.988	0	0	0	0	0.148432	0.636754	0.252313	0.155822	0.131238	0	0.205778	0	0.099659	0.113153	0	0.128447	0.152022	0.211922	-0.0993942	0.150257	0	0	0.0450137	0.00475158	-0.269965	-0.137056	0.710838
ENST00000200453	ENST00000200453.6	ENSG00000087074.9	PPP1R15A	HGNC:14375	349.118	529.051	438.732	426.153	364.346	396.254	577.017	493.157	348.852	535.21	678.232	454.547	533	307.553	178.444	437.171	441.196	651.934	10.8458	10.8261	9.51567	9.79412	10.5733	11.7767	14.1041	12.7143	7.7428	10.9746	15.1021	10.5348	9.56508	6.44648	6.78126	14.0912	12.4422	12.1466	-0.588522	0.00123209	-0.0156028	-0.133447	0.63617	0.0289059	-0.445281	0.0309425	0.71544
ENST00000200457	ENST00000200457.9	ENSG00000087077.14	TRIP6	HGNC:12311	552.978	873.716	780.387	658.593	468.403	468.362	595.607	591.373	747.238	872.178	726.698	691.108	978.017	791.117	363.456	456.767	486.526	1003.6	25.2445	26.273	24.8724	22.2426	19.9749	20.455	21.3936	22.4045	24.3716	26.2808	23.7783	23.5375	25.7914	24.3675	20.2968	21.6351	20.1623	27.4776	-0.166617	-0.015475	-0.0558737	0.076429	-0.27432	0.14529	0.138398	-0.205003	0.010676
ENST00000200557	ENST00000200557.11	ENSG00000073670.14	ADAM11	HGNC:189	10.9654	94.018	78	52.1399	44.3421	9.91961	22.2397	30.9883	80	92.3591	69.3956	66.6915	84.4185	77.7451	18.7435	29.118	30.9999	70.3871	0.162142	0.915725	0.805223	0.570363	0.612483	0.140322	0.258741	0.380264	0.845139	0.90142	0.735483	0.735695	0.721075	0.775635	0.339032	0.446723	0.41611	0.624202	0.183998	-0.200807	-0.71029	0.0566637	-0.13905	-0.0369889	0.142553	-0.132212	-0.231749
ENST00000200639	ENST00000200639.9	ENSG00000005893.17	LAMP2	HGNC:6501	229.122	314.031	284.129	288.117	191.507	172.189	194.019	273.093	247.438	360.959	384.689	370.268	433.207	306.946	206.972	267.496	214.628	453.133	2.3452	2.11723	2.03039	2.18168	1.83107	1.68608	1.56251	2.31974	1.80945	2.43863	2.82223	2.82738	2.56141	2.11976	2.59145	2.84077	1.99423	2.78163	-0.428722	-0.583837	-0.0397426	-0.336857	-0.140091	0.148885	-0.294149	-0.16266	-0.419064
ENST00000200652	ENST00000200652.4	ENSG00000197208.6	SLC22A4	HGNC:10968	5.31335	5	10	10	5	1	7	10	14.7128	5.95796	9.35725	11	18	3.15469	5.33547	8.45869	6	13.553	0.174935	0.108432	0.229856	0.243566	0.153774	0.0314968	0.18133	0.273226	0.346074	0.129473	0.220813	0.270181	0.342334	0.0700771	0.214881	0.288945	0.179322	0.26761	0.0866461	-0.125779	0.0569302	-0.0465444	0.108646	0.110531	-0.139321	-0.110261	-0.236075
ENST00000200691	ENST00000200691.5	ENSG00000087250.9	MT3	HGNC:7408	5	14.112	11.1419	4.25885	6.00951	2	8	0.0924174	5.06561	8.0221	2.15758	14	12.7703	4.27343	0	0	1.21353	10	2.13789	3.97452	3.32601	1.34715	2.40027	0.818095	2.69135	0.0327932	1.54743	2.26401	0.661226	4.46578	3.15418	1.23283	0	0	0.471021	2.56433	-0.484588	1.88415	-0.0568519	-0.337392	0.606775	-0.510267	1.58231	-0.823653	0.862427
ENST00000201015	ENST00000201015.8	ENSG00000087494.16	PTHLH	HGNC:9607	0	2.91052	7.99999	0	4.99999	0	0	2	3.5857	0	2.72398	0	0	0	0	0	0	3.69887	0	0.0775952	0.226059	0	0.189042	0	0	0.0671781	0.103687	0	0.0790233	0	0	0	0	0	0	0.0897867	0.0182848	0	0	0.294028	0.249799	0.0938009	-0.00191065	0	0
ENST00000201031	ENST00000201031.3	ENSG00000087510.7	TFAP2C	HGNC:11744	170.519	259.406	238.368	200.821	267.705	239.674	233.192	206.736	193.53	252	282.211	267.196	304.002	261.405	161.724	158.387	171	235.285	4.24138	4.25008	4.13935	3.69533	6.2201	5.70315	4.56366	4.26743	3.43913	4.13724	5.03127	4.95815	4.36799	4.38693	4.9207	4.08752	3.86106	3.50986	-0.022803	0.129073	0.0289541	-0.213279	0.422555	0.115828	-0.200123	-0.193156	0.179072
ENST00000201586	ENST00000201586.7	ENSG00000088002.12	SULT2B1	HGNC:11459	14	23.6881	15.8287	17.696	19.9586	32.6441	15	13	21.7273	19	6.50915	12	9	31.9563	20	8.77281	13	20.3064	0.99114	1.10464	0.782351	0.926811	1.31991	2.21091	0.835532	0.763775	1.09895	0.887843	0.330293	0.633787	0.368061	1.52643	1.73203	0.644393	0.83546	0.862185	0.172673	0.158643	0.0768561	0.125562	-0.123031	-0.0574752	0.661826	0.494083	0.233011
ENST00000201647	ENST00000201647.11	ENSG00000131037.15	EPS8L1	HGNC:21295	0	0	0	0	0	9.34191	0	0	0	0	0	0	0	13.8797	0.519495	0	0	0	0	0	0	0	0	0.25092	0	0	0	0	0	0	0	0.262925	0.0178418	0	0	0	0	0	0	0	-0.336769	0	0	0	0.297476
ENST00000201961	ENST00000201961.6	ENSG00000197183.15	NOL4L	HGNC:16106	17.079	16.464	11.3717	11.0746	14.346	21.593	15.6988	11.8089	16.0826	25.9791	11.242	13.4098	24.5478	15.3115	11.8129	7.3569	10.27	17.1543	1.61058	1.02267	0.748678	0.772605	1.26374	1.94801	1.1648	0.924155	1.08353	1.61704	0.759858	0.943403	1.33722	0.974204	1.36268	0.719813	0.879156	0.970182	0.0807033	0.331982	-0.00356282	-0.152321	0.197436	0.03414	0.200805	-0.398923	0.319319
ENST00000202017	ENST00000202017.6	ENSG00000088356.6	PDRG1	HGNC:16119	1338	1983	2062	1791.99	1343	1357	1638	1516	1468	1745	1962	1664.99	2106	1641.99	987	1306	1398	1840	51.3876	50.1657	55.2892	50.9152	48.182	49.8588	49.4973	48.3189	40.2805	44.2358	54.0095	47.7056	46.7231	42.5486	46.37	52.0416	48.74	42.3819	-0.0716341	-0.0709187	0.211763	0.208772	0.175504	-0.012265	-0.104503	0.121469	0.102523
ENST00000202028	ENST00000202028.9	ENSG00000088367.23	EPB41L1	HGNC:3378	93.8355	108.199	111.562	83.9685	73.6953	16.96	81.2018	33.2901	59.2122	80.661	88.5133	164.271	90.0483	85.339	87.1811	119.676	38.4964	124.418	1.86146	1.41381	1.54509	1.23229	1.36563	0.321864	1.26741	0.548046	0.839198	1.05615	1.25853	2.4311	1.03189	1.14221	2.11557	2.4632	0.693238	1.48023	-0.4314	-0.611058	0.476806	-0.430957	0.143123	-0.129336	0.0959289	0.135702	-1.23692
ENST00000202556	ENST00000202556.14	ENSG00000088808.18	PPP1R13B	HGNC:14950	150.264	308.629	304.37	220.888	203.739	225.484	175.097	229.793	183.119	236.201	341.341	228.525	350.37	233.769	118.286	125.003	160.61	239.822	1.8438	2.49446	2.60741	2.00512	2.33528	2.64687	1.69045	2.33997	1.60531	1.913	3.00203	2.09193	2.48345	1.93534	1.77545	1.59142	1.78898	1.76485	-0.0857481	0.054106	-0.034688	0.222456	0.184279	0.260096	-0.195663	-0.213097	0.393937
ENST00000202677	ENST00000202677.12	ENSG00000188559.16	RALGAPA2	HGNC:16207	1379.65	1490.73	1259.11	1272.18	952.149	1044.09	1055.67	1171.73	1267.86	1387.58	1553.06	1525.33	1409.93	728.921	878.993	785.849	765.683	1632.77	9.52701	6.7806	6.07017	6.49898	6.14184	6.89739	5.73562	6.71476	6.25497	6.32442	7.68678	7.8579	5.62413	3.3961	7.4249	5.6303	4.79968	6.76196	-0.0974529	0.0227371	0.523308	-0.32522	0.700072	0.411648	-0.158939	0.178963	-0.0932834
ENST00000202773	ENST00000202773.14	ENSG00000089009.16	RPL6	HGNC:10362	37416.1	53175.5	52580.4	49402.7	36025.2	34708.4	41951.7	43042.8	45436.3	52109.7	48947.6	47623	60574.9	47124.2	28391.6	32424.7	38488.9	53704.1	3809.19	3565.89	3737.21	3720.78	3425.99	3380.4	3360.38	3636.55	3304.78	3501.61	3571.69	3616.98	3562.36	3236.91	3535.75	3424.96	3557.01	3279	0.0112955	-0.0274525	0.121431	0.0471634	0.081882	0.0318975	-0.00234676	0.062756	-0.0648038
ENST00000202816	ENST00000202816.5	ENSG00000089048.15	ESF1	HGNC:15898	82.4151	44.4651	5.81438e-08	92.9359	2.99669e-08	0	51.2632	101.949	67.7905	55.7588	194.094	0	350.41	186.443	176.696	110.817	150.836	0	1.80162	0.640263	8.87381e-10	1.50297	6.11935e-10	0	0.881715	1.8495	1.05875	0.804537	3.04115	0	4.42491	2.74989	4.725	2.51344	2.99321	0	1.04177	-0.900837	0.634634	1.28022e-09	-1.90685	-0.486839	-1.30084	-1.11596	-2.51727
ENST00000202831	ENST00000202831.7	ENSG00000089060.12	SLC8B1	HGNC:26175	0	22.7977	0	2.84489	0	0	0	0	0	0	0	0	0	0.00392809	0	0	0	0	0	0.357774	0	0.050143	0	0	0	0	0	0	0	0	0	6.31436e-05	0	0	0	0	0	0	0	0	-9.1094e-05	0	0.441243	0.0705858	0
ENST00000202834	ENST00000202834.11	ENSG00000089063.15	TMEM230	HGNC:15876	2204.24	3423.33	2981.86	2944.9	2366.18	2607.86	2727.95	2828.04	3683.15	3554.79	3019.11	2927.03	3633.74	3203.84	1822.8	2496.97	2639.77	4368.82	119.5	122.247	112.861	118.11	119.829	135.255	116.362	127.236	142.657	127.203	117.316	118.383	113.798	117.19	120.883	140.452	129.912	142.047	0.00613913	-0.269348	-0.0894004	-0.0683243	0.0318572	-0.029801	0.0589141	0.0532079	0.160809
ENST00000202967	ENST00000202967.4	ENSG00000089163.4	SIRT4	HGNC:14932	47	50.422	70	71	37	36.8212	55	57	64.5873	75	66.3239	74	64	81.1701	42	33	36.879	66	3.25173	2.29783	3.38114	3.63399	2.39124	2.4371	2.99394	3.2727	3.19249	3.42494	3.28893	3.81947	2.5578	3.78899	3.55453	2.36884	2.31617	2.73855	0.165329	0.245564	-0.0576088	-0.137567	-0.497909	0.365629	-0.379101	0.381269	-0.406112
ENST00000203001	ENST00000203001.7	ENSG00000089195.15	TRMT6	HGNC:20900	1155.71	1501.25	1490.74	1229.46	687.553	599.539	1125.88	1333.63	1206.79	1244.69	1197.17	1112.27	1336.52	623.299	447.392	885.945	867.454	1389.17	28.0156	23.971	25.2291	22.0483	15.5691	13.9036	21.4738	26.8288	20.9001	19.9153	20.8006	20.1148	18.7153	10.1943	13.2665	22.2824	19.0885	20.1961	0.0471426	-0.0510009	0.472267	0.312914	0.565724	0.470206	0.195886	0.225342	0.0630296
ENST00000203166	ENST00000203166.10	ENSG00000249115.9	HAUS5	HGNC:29130	514.209	566.565	596.381	490.275	518.522	497.454	370.647	362.802	251.013	520.728	449.597	497.281	599.856	581.776	254.812	260.503	234.402	294.393	8.15057	5.91534	6.59966	5.74906	7.67752	7.54328	4.62246	4.77236	2.84256	5.44797	5.10787	5.88038	5.49244	6.2218	4.94066	4.28416	3.37275	2.79857	0.016614	0.089528	0.505017	0.143447	0.264925	0.400618	0.17913	0.0559254	0.524166
ENST00000203407	ENST00000203407.6	ENSG00000010256.11	UQCRC1	HGNC:12585	5727.54	8351.07	7991.04	7657.99	6309.7	6139.7	6006.46	6516.64	7926.58	8785.34	7256.99	7579.29	10002.7	8892.26	4530.25	4764.78	5343.21	9454.4	281.163	270.031	273.869	278.108	289.337	288.334	231.992	265.478	277.998	284.658	255.338	277.571	283.647	294.52	272.038	242.682	238.104	278.346	-0.00179514	-0.0647185	-0.0177623	-0.0192999	-0.025523	0.156376	0.0804125	-0.0283474	0.0836355
ENST00000203556	ENST00000203556.9	ENSG00000089639.11	GMIP	HGNC:24852	745.439	1181.54	912.353	901.367	791.653	815.056	755.603	623.3	822.65	982.799	1068	857.563	1039.48	955.351	505.174	556.584	559.222	981.586	14.7236	15.3721	12.581	13.1709	14.6064	15.401	11.7425	10.2168	11.6087	12.8128	15.1197	12.6364	11.8601	12.7315	12.2057	11.4061	10.0268	11.6276	-0.00216389	0.0385972	0.186932	-0.00587502	0.184655	0.0246473	0.0224155	0.14002	0.312629
ENST00000203630	ENST00000203630.10	ENSG00000089693.11	MLF2	HGNC:7126	3954.93	5587.16	4772.06	4334.3	3836.4	3776.96	4765	4595.5	5198.81	5601.1	5186.85	4734.92	6152.65	5628.64	2882.27	3715.02	4002.13	6871.12	200.303	186.389	168.734	162.396	181.501	182.999	189.879	193.151	188.113	187.239	188.287	178.902	180.003	192.337	178.567	195.216	183.999	208.706	-0.149125	-0.0397838	0.0967994	-0.0839351	-0.0832195	0.0696612	-0.0145369	-0.147642	0.0351821
ENST00000203664	ENST00000203664.10	ENSG00000089723.10	OTUB2	HGNC:20351	167.887	250.151	209.927	177.853	185.997	184.821	190.435	222.763	258.188	232.788	153.807	197.184	230.647	164.837	115.809	164.916	113.549	297.723	2.96495	2.90994	2.58832	2.32365	3.0684	3.12256	2.64613	3.26481	3.25763	2.71354	1.9469	2.59793	2.35298	1.96411	2.50184	3.02181	1.82037	3.15335	0.0357748	-0.141479	0.0945073	-0.00385757	0.45686	0.5966	0.407946	-0.0126765	0.235426
ENST00000204005	ENST00000204005.13	ENSG00000090006.18	LTBP4	HGNC:6717	79.1691	2.10262	1.70032e-07	1.64953e-05	18.0411	59.0419	35.7898	29.1553	77.1148	29.6905	35.5626	15.3194	0.00237361	24.713	34.4604	167.594	2.1098e-07	82.0119	1.06738	0.0186727	1.60046e-09	1.64526e-07	0.227213	0.761524	0.379654	0.32621	0.742793	0.264215	0.343658	0.154085	1.84861e-05	0.224803	0.568332	2.34438	2.58215e-09	0.663134	0.067497	-1.27743	0.709563	-0.20675	0.00283619	0.407309	-0.399475	-2.64321e-05	0.167593
ENST00000204517	ENST00000204517.11	ENSG00000090447.12	TFAP4	HGNC:11745	866.967	1306.6	927.424	943.892	585.733	630.335	916.785	908.248	852.672	1099.21	1129.58	1027.03	1425.18	1050.31	522.261	709.088	744.602	1058.37	29.6278	29.4118	22.1271	23.8632	18.6983	20.6076	24.6507	25.7582	20.8183	24.7943	27.6683	26.1839	28.1343	24.2173	21.8324	25.1421	23.0992	21.6917	-0.0566304	-0.0273781	0.247786	-0.23317	-0.356344	0.151	0.0851739	-0.228711	-0.0795449
ENST00000204549	ENST00000204549.9	ENSG00000090470.15	PDCD7	HGNC:8767	1300.99	1962.04	1690.48	1468.94	1190.24	1243.74	1663.25	1643.66	1538.64	1842.27	1886.42	1847.64	2182.16	1725.21	955.947	1385.69	1450.63	2087.15	32.859	32.6415	29.8085	27.4469	28.0815	30.0517	33.0524	34.4514	27.7641	30.712	34.1497	34.8139	31.8374	29.3991	29.5346	36.3121	33.2592	31.6151	-0.18127	-0.131888	0.0945073	-0.217193	-0.0639262	0.0493512	-0.0632722	-0.207067	0.0242259
ENST00000204566	ENST00000204566.7	ENSG00000090487.11	SPG21	HGNC:20373	2559.39	3810.01	3124.64	2670.06	2379.42	2268.01	3008.39	2716.23	3734.79	3597.94	3791.32	3490.8	4367.83	4066.58	2033.21	2563.32	2346.19	4588.88	108.614	106.502	92.5758	83.8259	94.3246	92.0772	100.449	95.6598	113.235	100.781	115.321	110.517	107.074	116.437	105.547	112.864	90.3829	116.792	-0.0442444	-0.166554	0.106964	-0.253053	-0.300961	0.0809916	-0.11375	-0.349444	-0.194996
ENST00000204637	ENST00000204637.6	ENSG00000090554.13	FLT3LG	HGNC:3766	18.9222	21.265	58.0597	10.8121	27.3894	8.44957	33.0066	27.1959	5.2365	25.9695	33.388	37.2754	31.163	25.718	5.96106	7.90988	24.0619	36.9344	1.60669	1.18934	3.44179	0.679171	2.17244	0.686362	2.20509	1.91637	0.317663	1.45545	2.03198	2.36122	1.52851	1.47336	0.619157	0.696843	1.85466	1.88084	-1.12851	0.91751	0.0862272	0.402153	0.359121	0.030851	-0.469761	-0.590541	0.0586719
ENST00000204679	ENST00000204679.9	ENSG00000090581.11	GNPTG	HGNC:23026	61.5425	142.383	123.816	71.8558	79.6346	85.1115	66.2692	115.634	86.4037	96.5265	161.462	91.0531	221.297	201.604	61.8967	83.5061	115.073	158.245	2.33832	3.56343	3.28439	2.01976	2.82641	3.09368	1.98109	3.6461	2.34545	2.42075	4.39711	2.58094	4.85707	5.1682	2.87682	3.29194	3.96896	3.60594	-0.461294	-0.525787	-0.0351925	0.25875	-0.688856	-0.0969237	-0.242068	-0.955746	0.078524
ENST00000204726	ENST00000204726.9	ENSG00000090615.16	GOLGA3	HGNC:4426	0.0263576	2.63811e-07	38.182	21.0985	3.31399e-07	73.3217	0.00330059	0.141069	2.8884e-06	72.5112	0	0	0	0.0142951	1.29866e-08	0	52.0086	5.23522	0.000184381	1.21558e-09	0.186474	0.109187	2.16554e-09	0.490684	1.81663e-05	0.000818949	1.44356e-08	0.334804	0	0	0	6.74698e-05	1.11128e-10	0	0.330264	0.0219637	-0.0313439	2.62082e-05	-0.416362	0.24668	-9.73319e-05	-0.410531	1.75372e-09	0.149503	0.575974
ENST00000204961	ENST00000204961.5	ENSG00000090776.6	EFNB1	HGNC:3226	390	537	448	423	343	328	502	488	406	544	496	470	623	460	208	348	383	551	8.27907	7.50884	6.63964	6.64304	6.80169	6.66116	8.38467	8.5971	6.15757	7.62239	7.54688	7.44338	7.63969	6.5885	5.40129	7.66481	7.38059	7.01502	-0.163237	0.115137	0.105892	-0.144316	0.0399717	0.195546	-0.00643429	-0.176833	0.2592
ENST00000205061	ENST00000205061.9	ENSG00000090863.12	GLG1	HGNC:4316	61.5281	73.0971	51.3258	58.4688	28.1287	35.9373	67.8238	35.1107	56.8148	82.2601	48.7378	44.4425	107.016	72.7533	18.9761	72.3895	93.0493	100.383	0.493346	0.386065	0.287319	0.346826	0.210685	0.275666	0.427884	0.233632	0.325466	0.435355	0.2801	0.265847	0.495676	0.393589	0.186124	0.602226	0.677278	0.482724	-0.16175	-0.166199	0.0571417	0.0242658	-0.202982	-0.443209	0.114738	-0.151234	0.104995
ENST00000205135	ENST00000205135.8	ENSG00000090924.15	PLEKHG2	HGNC:29515	464.546	784.323	590.35	439.664	375.057	458.104	702.661	548.716	491.847	529.936	630.108	489.418	652.135	637.947	346.406	355.228	320.995	548.284	7.57965	8.4294	6.7248	5.30701	5.71641	7.15062	9.02051	7.4299	5.73345	5.70715	7.36892	5.95738	6.14651	7.0229	6.9139	6.01357	4.75438	5.3652	0.0811404	0.514735	0.355219	0.150953	-0.256434	0.550855	0.172125	-0.180281	0.0425204
ENST00000205143	ENST00000205143.4	ENSG00000090932.11	DLL3	HGNC:2909	67.9707	126.242	101.691	61.6138	41.1082	36.7855	115.929	80.9085	120.993	129.662	121.884	90.4216	114.067	103.884	49.8138	51.3353	83.3783	92.6835	2.13025	2.60612	2.22506	1.42855	1.20349	1.10292	2.85868	2.10435	2.70916	2.68224	2.73794	2.11415	2.06509	2.19669	1.90975	1.66928	2.37212	1.74209	0.435816	0.531656	-0.234304	0.0504846	-0.536789	-0.119366	-0.0517963	-0.335834	-0.468499
ENST00000205194	ENST00000205194.5	ENSG00000090971.5	NAT14	HGNC:28918	736.303	1126.9	1020.94	986.862	822.724	761.11	940.487	832.279	903.757	1043.87	950.276	902.752	1077.5	1255.33	509.418	629.226	776.293	1087.03	44.5277	44.8891	43.1046	44.1509	46.4766	44.0332	44.7499	41.7694	39.0474	41.6673	41.19	40.7284	37.6411	51.2205	37.6847	39.4808	42.6162	39.4254	-0.0135537	0.176531	0.0936131	0.0798989	-0.137401	-0.0282867	0.121249	0.22462	0.219225
ENST00000205214	ENST00000205214.11	ENSG00000157426.14	AASDH	HGNC:23993	43.8298	0	32.5528	26.58	57.8495	40.9252	0	9.65963	2.14089e-05	0	39.4299	76.9088	36.0775	70.5351	0	20.876	39.8792	77.0519	0.851753	0	0.441654	0.382128	1.05015	0.760841	0	0.155783	2.97238e-07	0	0.54921	1.115	0.404996	0.924829	0	0.420917	0.703503	0.898024	-0.924498	-0.506822	0.888892	-0.552934	0.0909964	-0.559634	-0.631533	-0.0236757	0.816265
ENST00000205402	ENST00000205402.10	ENSG00000091140.15	DLD	HGNC:2898	1101.86	1440.21	1245.34	1173.78	693.188	752.634	1159.1	1204.75	1170.74	1534.07	1373.42	1306.8	1770.39	1529.69	833.206	1022.62	1055.92	1489.3	21.7031	18.6855	17.1251	17.1038	12.7542	14.1821	17.9631	19.6928	16.4749	19.9442	19.3896	19.2026	20.1435	20.3288	20.0755	20.8985	18.88	17.593	-0.0894717	-0.207636	0.116341	-0.156552	-0.63293	0.0578118	-0.0507009	-0.223926	-0.473199
ENST00000205636	ENST00000205636.4	ENSG00000091317.8	CMTM6	HGNC:19177	3721.63	5472.36	4778	4642	3222.74	3368	4282.75	4605	4735	4928	4940.98	4370	5223	3942.87	2571	3889	3818.9	5968.3	78.8993	76.4182	70.7189	72.8039	63.8221	68.308	71.4378	81.0186	71.7177	68.9583	75.0796	69.1157	63.9633	56.3981	66.6745	85.5427	73.4943	75.8842	-0.0803801	-0.256671	0.191689	0.0326166	0.175483	0.138821	0.0251627	0.184072	0.0344093
ENST00000206020	ENST00000206020.8	ENSG00000091640.8	SPAG7	HGNC:11216	497.826	836.334	761.855	694.997	680.407	689.978	511.928	436.247	468.699	679.932	669.22	634.226	866.984	748.478	389.088	358.963	365.708	567.972	44.7067	49.4717	47.7658	46.173	57.0782	59.2775	36.1717	32.512	30.0715	40.3029	43.0758	42.4908	44.9756	45.351	42.7426	33.4465	29.813	30.5902	-0.0238848	0.10985	0.146164	0.165161	0.325397	0.121138	0.19549	0.0370909	0.462581
ENST00000206262	ENST00000206262.2	ENSG00000091844.8	RGS17	HGNC:14088	48.0336	87	84.1765	49	48.3566	106.104	59.0014	66.9998	43	66	78.0914	67.0907	72	48.3896	80	48.1905	55.9943	85	0.401733	0.479285	0.491511	0.303178	0.377793	0.848953	0.388258	0.465031	0.256937	0.364344	0.468128	0.418611	0.347853	0.273059	0.818465	0.418176	0.42512	0.426356	-0.182421	-0.0307613	0.039004	0.0722958	0.11406	0.0398468	0.0109223	-0.0486288	0.0239873
ENST00000206380	ENST00000206380.8	ENSG00000091947.10	TMEM101	HGNC:28653	824.507	1293.72	1261.43	1128.6	1097.35	1017.93	967.655	921.403	1250.01	1095.91	1000.73	1055.46	1379.12	1357.63	741.9	707.206	872.087	1374.47	42.7756	44.2104	45.6893	43.3163	53.1806	50.5218	39.4991	39.6704	46.3321	37.5277	37.2124	40.8506	41.3309	47.5221	47.0831	38.0674	41.0712	42.7659	0.113011	0.0519264	0.18423	0.157842	0.159135	-0.0488525	0.242613	0.0661267	0.0996547
ENST00000206423	ENST00000206423.8	ENSG00000091986.16	CCDC80	HGNC:30649	51.0017	58.4018	41.2402	37.5397	30.4095	44.9275	63.0024	45	32.0012	59.472	61.0012	72.003	63.5547	54.6661	41.4452	66.725	50.6176	57.4692	0.27135	0.204669	0.153185	0.147756	0.151133	0.228674	0.263735	0.198688	0.12164	0.208849	0.232623	0.285792	0.195327	0.196234	0.269735	0.368331	0.244468	0.183375	-0.0772975	-0.114724	0.0727268	-0.157034	-0.0554452	-0.0540723	-0.0330939	-0.05859	-0.047425
ENST00000206446	ENST00000206446.4	ENSG00000092009.10	CMA1	HGNC:2097	0	0.742098	2.49193	1	3	0	1.40581	1.81331	0	1	1	1	0	0	0	1	1	2	0	0.0907254	0.322902	0.137308	0.520131	0	0.205295	0.279301	0	0.122507	0.133031	0.138465	0	0	0	0.192571	0.168485	0.222626	-0.289983	0.0153106	-0.166725	0.216616	0.604196	0.130717	-0.0549	0.185623	0
ENST00000206451	ENST00000206451.11	ENSG00000092010.15	PSME1	HGNC:9568	2100.34	3063.26	3023.75	2911.48	2133.54	1994.88	2451.33	2406.44	2569.2	3381.79	3229.49	3164.81	4301.09	3158.48	2044.71	2005.73	2289.85	3245.43	199.836	191.977	200.853	204.931	189.623	181.576	183.506	190.009	174.642	212.376	220.235	224.64	236.392	202.756	237.976	197.998	197.773	185.189	-0.0841368	-0.109087	-0.0873825	-0.160713	-0.0961227	-0.0574792	-0.19715	-0.205113	-0.388364
ENST00000206474	ENST00000206474.11	ENSG00000092036.19	HAUS4	HGNC:20163	186.062	353.134	348.202	368.276	486.462	363.963	255.586	294.659	469.08	314.431	272.5	375.848	483.441	424.926	227.248	255.995	258.84	401.879	8.81535	11.0205	11.5176	12.9082	21.5296	16.4967	9.52761	11.5855	15.878	9.83292	9.25373	13.2846	13.2311	13.5834	13.1704	12.584	11.1324	11.4192	0.442563	-0.36773	-0.142311	-0.190503	0.627501	0.052904	0.229353	-0.033115	0.304205
ENST00000206513	ENST00000206513.6	ENSG00000092067.7	CEBPE	HGNC:1836	167.71	304.603	288.561	204.835	139.208	150.196	192.647	214.626	192.86	270.286	271.315	291.996	327.852	425.502	226.12	118.231	139.241	200.822	11.9393	14.2835	14.3419	10.7878	9.25742	10.2291	10.7906	12.68	9.80908	12.7004	13.844	15.5079	13.4824	20.4378	19.6914	8.73286	8.99834	8.57416	0.175026	0.276707	-0.0824631	-0.105675	-1.06349	0.452302	0.0420966	-0.297008	-0.881788
ENST00000206542	ENST00000206542.9	ENSG00000092094.11	OSGEP	HGNC:18028	479.367	791.366	640.327	571.336	354.036	307.97	553.472	576.991	687.334	880.09	843.667	772.917	1043.59	889.74	474.949	482.103	525.324	938.665	18.2028	19.7938	16.9754	16.0498	12.5581	11.1876	16.536	18.1825	18.6468	22.0583	22.962	21.8957	22.8913	22.7953	22.0615	18.9939	18.1081	21.3767	-0.187705	-0.189242	-0.263971	-0.349046	-0.811523	0.00560909	-0.204595	-0.486727	-0.920068
ENST00000206595	ENST00000206595.11	ENSG00000092140.16	G2E3	HGNC:20338	779.345	1430.08	1028.96	1099.19	958.884	1132.8	921.788	1052.07	1058.7	1086.66	1236.92	1062.08	1245.35	1216.88	640.452	767.095	791.377	1465.92	9.09139	10.9886	8.38008	9.48599	10.4489	12.6419	8.46051	10.185	8.82347	8.367	10.3421	9.243	8.39194	9.57768	9.13912	9.28442	8.38029	10.2558	-0.196368	-0.12047	0.107466	-0.126965	0.114192	0.253858	0.0799702	0.158967	0.428113
ENST00000206765	ENST00000206765.11	ENSG00000092295.12	TGM1	HGNC:11777	5.26736	8	10.1391	3.21138	3.39004	10.7684	11.876	1.83952	0.5	6.43298	7.99023	1.4107	3.11164	5.9292	9.86141	1.42542	1.87138	12.4788	0.137326	0.137383	0.184548	0.0619386	0.0825603	0.268578	0.24361	0.0397997	0.00931315	0.1107	0.14931	0.0274379	0.046862	0.104296	0.314497	0.0385575	0.0442892	0.195116	-0.243777	0.259954	0.0341768	0.205286	-0.0286798	-0.00621562	-0.0150499	0.0206292	-0.0512987
ENST00000207457	ENST00000207457.8	ENSG00000092850.12	TEKT2	HGNC:11725	0	2	1	0	2	0	4	0	0	1	0	2.42069	1	2	4	1	1.69524	3	0	0.0703456	0.0372799	0	0.099761	0	0.168054	0	0	0.0352452	0	0.0964316	0.0308458	0.0720555	0.261278	0.0554026	0.0821734	0.0960741	-0.132345	0.146314	-0.0499726	-0.0800106	0.0368105	-0.113932	0.0980766	-0.0438285	-0.334886
ENST00000207549	ENST00000207549.9	ENSG00000092929.13	UNC13D	HGNC:23147	1803.73	2635.38	2056.54	1971.91	1379.62	1448.47	1965.46	1782.55	1974.42	2384.14	2423.42	2362.23	2882.14	2289.52	1167.15	1298.52	1340.14	2520.55	30.4328	29.2884	24.2246	24.6131	21.7438	23.3797	26.0915	24.959	23.7999	26.5508	29.3067	29.7336	28.0902	26.0631	24.0887	22.7313	20.5256	25.505	-0.0959296	0.191051	0.190177	-0.284985	-0.250855	0.270181	-0.00087459	-0.183654	-0.0413606
ENST00000207870	ENST00000207870.8	ENSG00000093217.11	XYLB	HGNC:12839	317.815	380.132	450.635	390.976	237.482	249.313	317.907	316.728	318.92	319.604	460.413	481.452	488.693	307.495	315.436	188.128	160.117	390.387	6.01871	4.74182	5.95804	5.47757	4.20112	4.51682	4.7369	4.97772	4.31496	3.995	6.2495	6.802	5.34608	3.92897	7.30731	3.69647	2.75259	4.43389	-0.0319256	0.288693	0.490721	-0.165165	0.0775367	0.671708	-0.336373	0.0295874	-0.590544
ENST00000209728	ENST00000209728.9	ENSG00000094804.12	CDC6	HGNC:1744	1503.89	2099.75	1872.76	1779.69	1407.79	1459.81	1550.02	1625.84	1130	1799.94	1805.65	1685.48	2121.93	1494.54	992.519	1182.6	1121.88	1455.91	22.498	20.6908	19.5596	19.6961	19.673	20.8921	18.2444	20.1846	12.0774	17.773	19.3611	18.8108	18.337	15.0851	18.1628	18.3557	15.2352	13.0624	-0.104769	-0.00831748	0.323877	0.0535255	0.362029	0.383888	0.0912676	0.0979949	0.192102
ENST00000209873	ENST00000209873.9	ENSG00000094914.14	AAAS	HGNC:13666	1387.11	2045.56	1852.41	1858.78	1667.92	1593.39	1494.1	1382.29	1643.65	1858.42	1778.68	1702.89	2379.49	2437.61	1156.19	955.585	988.297	1706.72	58.2462	56.5784	54.3054	57.7422	65.4241	64.0085	49.3629	48.1693	49.3096	51.5081	53.5332	53.3455	57.7179	69.061	59.3886	41.6323	37.672	42.9812	0.193946	0.240415	0.174181	0.0252585	-0.0769047	0.346468	0.0783933	0.000596746	0.106352
ENST00000209875	ENST00000209875.9	ENSG00000094916.16	CBX5	HGNC:1555	9665.82	13507.4	9977.31	9330.96	9181.68	9823.25	10749.8	11279.3	10519.9	11738.9	12143.4	10659.3	11816.1	9604.2	6260.71	8667.9	7576.7	12418.7	54.8767	50.5129	39.5468	39.1908	48.6942	53.3535	48.0191	53.143	42.6704	43.9898	49.4149	45.1474	38.752	36.7893	43.48	51.0585	39.0485	42.2849	0.0127915	-0.0867882	0.312648	-0.18666	0.395097	0.435027	0.0310844	0.0158405	0.289216
ENST00000209884	ENST00000209884.5	ENSG00000076321.11	KLHL20	HGNC:25056	386.005	554.912	550.698	422.585	396.122	344.62	485.081	463.707	408.96	541.953	587.318	519.571	603.102	441.817	266.216	383.425	413.841	566.452	7.90277	7.48329	7.87136	6.40044	7.57568	6.74973	7.81386	7.87853	5.98182	7.32358	8.61844	7.93573	7.1326	6.10297	6.66712	8.14464	7.69122	6.95521	-0.188296	-0.0531523	0.09705	-0.0104303	0.271829	0.030762	-0.181179	-0.136106	0.0154611
ENST00000210060	ENST00000210060.12	ENSG00000095059.17	DHPS	HGNC:2869	1957.59	2806.33	3114.24	2786.75	2450.74	2414.5	2086.09	2121.12	2489.13	2848.3	2706.3	2774.37	3519.29	3367.19	1884.38	1531.07	1731.62	2842.38	118.948	112.319	132.11	125.268	139.103	140.353	99.7315	106.958	108.056	114.234	117.863	125.763	123.526	138.043	140.062	96.5238	95.513	103.58	0.0604564	0.0466886	0.0578387	0.0704826	0.0109615	0.16168	-0.0689091	0.0200415	0.00297006
ENST00000210187	ENST00000210187.11	ENSG00000167964.13	RAB26	HGNC:14259	21.0043	67.5238	81.0171	82	70.2762	84.0516	32.5085	48.4079	71.5453	94.9838	85.592	80.0561	90.7379	86.4729	69.7599	39.3904	29.4112	74.9379	0.972084	2.05842	2.61771	2.80749	3.03815	3.72135	1.18374	1.8592	2.36561	2.90149	2.83921	2.76404	2.4258	2.70015	3.94929	1.89143	1.23562	2.07997	0.12795	-0.404982	-0.984303	-0.0572067	0.126113	0.354941	-0.328022	0.152401	-0.0680212
ENST00000210227	ENST00000210227.4	ENSG00000119314.16	PTBP3	HGNC:10253	2.45172	3.43641	7.31269	16.2599	0	0	18.0394	15.0683	13.4758	4.14519	9.96489	14.3948	0	3.10399	0	2.24048	22.9677	17.5986	0.354593	0.327376	0.738391	1.73975	0	0	2.0528	1.80859	1.39245	0.395712	1.033	1.55318	0	0.302895	0	0.336206	3.01545	1.5265	-0.0786526	1.19199	-0.0431418	-0.55454	-0.381721	-0.515719	-0.615034	1.45404	0
ENST00000210313	ENST00000210313.8	ENSG00000095261.14	PSMD5	HGNC:9563	1452.46	2138.68	1945.98	1799.05	1203.72	1388.57	1685.23	1893.51	1708.44	2056.34	2210.86	2109.46	2330.4	1873.19	1144.44	1518.96	1417.62	2218.74	30.0544	29.1495	28.112	27.5395	23.2667	27.4872	27.4365	32.5152	25.2563	28.085	32.7894	32.5634	27.8551	26.1516	28.9677	32.6103	26.628	27.5341	-0.120023	-0.241163	0.094523	-0.205277	-0.162056	0.278683	-0.164436	-0.015866	-0.0730946
ENST00000210444	ENST00000210444.6	ENSG00000095380.11	NANS	HGNC:19237	1248.94	1834.98	1646.28	1541.47	1067.48	938.831	1369.52	1314.08	1531.67	1758.77	1654.76	1577.46	2085.81	1618.55	909.196	1081.68	1150.21	1856.21	90.1173	87.2127	82.9316	82.2832	71.9503	64.8057	77.75	78.6871	78.9584	83.7628	85.5796	84.9142	86.9385	78.7961	80.2494	80.9787	75.3389	80.3256	-0.0244615	-0.0579694	0.104294	-0.0336827	-0.129405	0.0619283	0.0269593	-0.0784696	-0.304144
ENST00000210633	ENST00000210633.4	ENSG00000095539.16	SEMA4G	HGNC:10735	18.1056	44.8399	35.1915	52.0939	17.4688	65.8683	26.5785	43.6564	60.5105	50.4998	35.2032	56.5283	64.38	107.257	12.7365	41.0682	31.0806	35.6962	0.275699	0.449748	0.374119	0.586839	0.24848	0.95953	0.318433	0.551678	0.658294	0.507561	0.384214	0.642161	0.566297	1.10195	0.237241	0.648834	0.429623	0.325991	0.322629	-0.322622	-0.240928	-0.257088	-0.751553	0.118195	0.0667348	0.0187978	0.66338
ENST00000211314	ENST00000211314.5	ENSG00000096092.6	TMEM14A	HGNC:21076	500	810	764	677	391	383	632	601	780	787	790	732	961	750	455	493	592	913	45.9967	49.0821	49.0681	46.0738	33.6	33.7065	45.7444	45.8824	51.2645	47.7866	52.0897	50.2369	51.0682	46.551	51.2018	47.0553	49.4371	50.3718	0.0248559	-0.0398997	-0.0539278	-0.0332909	-0.458706	-0.105441	-0.0841375	-0.145477	-0.588891
ENST00000211372	ENST00000211372.9	ENSG00000096150.9	RPS18	HGNC:10401	0	11.8175	0	13.4149	6.1656	0	3.12522	5.6869	3.05326	4.48566	5.9014	8.67017	8.94945	0	2.94381	0	4.60603	4.33154	0	1.52659	0	1.9463	1.12952	0	0.482236	0.92556	0.427803	0.580651	0.82954	1.26852	1.01387	0	0.706221	0	0.820004	0.509467	-0.0802428	0.567775	-0.660519	-1.18175	1.09053	0.0813364	0.465708	0.548938	-0.770805
ENST00000211402	ENST00000211402.10	ENSG00000096171.14	VARS1	HGNC:12651	79.9677	80.6454	30.323	131.225	70.8916	60.4882	71.0314	20.0458	111.119	70.7287	151.123	110.437	100.945	40.5367	80.6091	40.2217	50.6207	110.58	1.27133	0.844509	0.336562	1.54337	1.05279	0.919968	0.888502	0.264473	1.26211	0.742188	1.72204	1.30982	0.92704	0.434814	1.56763	0.663451	0.730544	1.05434	0.138996	0.183063	0.382635	-0.789256	0.516726	-0.452689	-0.561449	0.400352	-0.419357
ENST00000211413	ENST00000211413.10	ENSG00000204314.12	PRRT1	HGNC:13943	7.4969	2.80266	11.9833	0	30.2493	13.271	0	6.15115	5.18038	9.33156	11.8695	18.9297	0	20.2828	1.38121	26.4369	14.4106	30.1372	0.299637	0.0737847	0.33438	0	1.12937	0.507431	0	0.204026	0.147925	0.246175	0.340028	0.564434	0	0.546958	0.0675291	1.0963	0.522843	0.722399	-0.585391	-1.06785	0.0606024	-0.229471	0.460991	-0.338901	-0.319559	0	0.497816
ENST00000211921	ENST00000211921.11	ENSG00000204482.11	LST1	HGNC:14189	0	1.62629	0	0	6.4838	1.36412	3.12057	0	1.98198	0	0	0	1.28932	0	0	5	0	0.449839	0	0.300028	0	0	1.69636	0.365505	0.687672	0	0.396595	0	0	0	0.2086	0	0	1.45297	0	0.0755613	0.376824	-0.539496	0	0	1.43101	0	0.378543	-0.273336	0.449435
ENST00000211936	ENST00000211936.10	ENSG00000096654.16	ZNF184	HGNC:12975	179.794	184.008	412.884	310.163	177.749	179.369	246.557	189.077	357.541	289.843	360.626	301.424	362.226	137.707	152.414	157.474	101.412	383.438	4.09136	2.75811	6.55949	5.22146	3.77838	3.90481	4.41444	3.57065	5.81279	4.35343	5.88191	5.11712	4.76149	2.11427	4.24263	3.71798	2.09487	5.23297	0.128326	0.198642	-0.0724103	0.305437	0.617627	0.562518	-0.872803	0.110811	-0.0960948
ENST00000211998	ENST00000211998.10	ENSG00000035403.18	VCL	HGNC:12665	789.854	1091.97	784.869	746.401	616.856	606.066	710.322	667.72	866.632	887.583	783.467	884.212	1091.62	711.137	484.514	557.187	536.364	887.027	9.6974	8.83082	6.72752	6.77938	7.07454	7.11849	6.86165	6.80328	7.60168	7.19272	6.89442	8.09879	7.74195	5.89079	7.27666	7.09765	5.97783	6.53139	0.191701	-0.0426704	0.384847	-0.235669	0.22871	0.161301	0.316478	-0.168301	-0.0278387
ENST00000212015	ENST00000212015.11	ENSG00000096717.12	SIRT1	HGNC:14929	1273.21	1698	1478.29	1348.53	964.255	1114.18	1391.42	1510.24	1519.21	1772.67	1742.51	1613.23	1893.22	1417.97	767.32	1295.1	1261.64	1919.43	21.3297	18.7371	17.2899	16.713	15.0897	17.8566	18.3403	20.9964	18.1831	19.6014	20.9232	20.1621	18.3213	16.0274	15.7245	22.5109	19.1865	19.2849	-0.0805678	-0.281715	0.116218	-0.210433	-0.0817168	0.12388	-0.151544	-0.125383	0.173102
ENST00000212355	ENST00000212355.9	ENSG00000069702.11	TGFBR3	HGNC:11774	114.781	143.527	106.049	141.274	69	39.1922	160.997	148.141	138.517	193.639	190.758	159.805	133.016	100.891	75.2532	161.572	136.478	197.544	1.21294	0.999047	0.782396	1.10444	0.681123	0.396214	1.33861	1.29915	1.04578	1.35064	1.44485	1.25984	0.811979	0.719341	0.972776	1.7715	1.30921	1.25197	-0.138539	-0.245018	-0.0870855	-0.342404	-0.0324306	-0.00629427	-0.290432	0.21587	-0.498708
ENST00000214869	ENST00000214869.7	ENSG00000099203.7	TMED1	HGNC:17291	340.894	457.771	465.473	397.648	287.326	279.905	362.192	374.247	392.302	544.284	480.981	439.943	617.491	471.765	233.097	286.253	348.698	502.118	16.2596	14.382	15.5001	14.0313	12.8018	12.772	13.5923	14.8137	13.3683	17.1353	16.4432	15.6546	17.0134	15.182	13.6002	14.1659	15.0978	14.3634	-0.0966032	-0.0556239	-0.0714009	-0.0134464	-0.22953	-0.0256924	-0.18142	-0.261101	-0.0842436
ENST00000215057	ENST00000215057.7	ENSG00000099326.9	MZF1	HGNC:13108	86.8077	115.378	87.1588	98.5982	69.4796	60.6193	110.051	103.422	64.7977	164.298	149.887	61.7453	110.5	98.1327	44.2209	67.6283	102.674	122.863	2.33759	2.04651	1.63859	1.96421	1.74772	1.56164	2.33168	2.3112	1.24662	2.92023	2.89296	1.24042	1.71887	1.78294	1.45665	1.88948	2.50984	1.98423	-0.409598	0.205437	-0.232133	0.235998	-0.0183698	-0.0840494	-0.353708	0.124641	0.0603741
ENST00000215061	ENST00000215061.9	ENSG00000099330.9	OCEL1	HGNC:26221	51.3069	0.00418402	64.8619	4.01051	75.0198	45.3022	6.35322	0	0	14.0957	0	0	32.6915	26.9115	25.1949	0	1.46532e-06	0	4.01004	0.000215401	3.53925	0.23189	5.47715	3.38728	0.390689	0	0	0.727168	0	0	1.47597	1.41913	2.40881	0	1.03963e-07	0	0	0.4758	1.53641	2.18246	1.42087	-1.49988e-07	0.000310725	-1.00712	0.364058
ENST00000215071	ENST00000215071.9	ENSG00000099341.13	PSMD8	HGNC:9566	62.42	241.998	163.101	111.76	99.2252	115.464	132.528	137.211	162.899	255.141	190.732	143.924	107.897	154.369	104.893	88.8644	120.789	98.2372	3.25688	8.31709	5.94133	4.31393	4.83622	5.76346	5.44065	5.94131	6.07243	8.78686	7.13296	5.6023	3.25205	5.43438	6.69486	4.81073	5.72111	3.07407	0.795734	0.148487	-1.20105	0.0722446	-0.140767	0.0465067	0.196098	0.32162	-0.186134
ENST00000215095	ENST00000215095.11	ENSG00000099365.11	STX1B	HGNC:18539	10.0157	27.5929	5.76315	19.6361	23.0904	27.5937	11.5665	16.001	19.0027	13.8254	11.4974	9	16.1153	11.5732	12.6411	5.80993	8.10087	12.6185	0.146071	0.265071	0.0586802	0.211859	0.314572	0.384992	0.132724	0.193662	0.197999	0.133087	0.120185	0.0979219	0.135766	0.11388	0.22552	0.087914	0.107248	0.11037	0.109587	0.0582317	0.0164377	-0.0525086	0.238999	0.108416	0.175481	0.093556	0.176484
ENST00000215115	ENST00000215115.5	ENSG00000099385.12	BCL7C	HGNC:1006	466.585	735.208	676.024	584.08	508.646	481.208	541.17	509.79	617.398	802.628	600.648	614.261	806.143	793.935	328.872	468.33	490.106	746.763	52.874	54.8786	53.4839	48.9658	53.8435	52.1679	48.2514	47.9422	49.9853	60.0345	48.7865	51.9301	52.7708	60.7027	45.5885	55.0641	50.417	50.7522	-0.0215363	-0.186912	-0.180037	0.0417402	-0.170015	-0.0711662	0.166541	-0.105883	0.19058
ENST00000215375	ENST00000215375.7	ENSG00000099624.8	ATP5F1D	HGNC:837	798.892	1199.52	755.016	759.885	530.043	382.04	976.424	961.884	1093.16	1270.7	1035.78	1020.7	1288.67	1011.73	395.037	777.862	858.671	1616.51	72.7593	71.9598	48.0072	51.1985	45.0939	33.2865	69.9687	72.7006	71.1296	76.3869	67.614	69.3512	67.7974	62.1695	44.0104	73.5035	70.9909	88.2956	-0.307998	-0.0701252	-0.0692645	-0.521581	-0.454652	0.033863	0.0885982	-0.398344	-0.392618
ENST00000215530	ENST00000215530.7	ENSG00000070388.12	FGF22	HGNC:3679	4.58086	4.13675	4.20579	2.88361	8.81882	0	4.20155	6.66271	0	9	3.76602	9.28319	12	0	4	8	11.7139	6	0.282645	0.168126	0.181172	0.131626	0.508289	0	0.203971	0.341162	0	0.366532	0.16655	0.427314	0.427707	0	0.301906	0.512141	0.656102	0.222027	-0.289276	-0.328792	-0.0913976	-0.273083	0.592913	-0.304308	0.00194756	-0.335303	-0.380625
ENST00000215531	ENST00000215531.6	ENSG00000095932.7	SMIM24	HGNC:37244	3.78792	2.0895	4.48318	3.98235	2.09205	4.27008	2.25298	0	0	2.02903	0	0	0	6.5889	0	0	2.05998	0	0.237621	0.0863393	0.196345	0.184813	0.122592	0.256259	0.1112	0	0	0.0840133	0	0	0	0.278875	0	0	0.117307	0	0	0.152119	0.191187	0.258633	-0.188041	-0.160025	0.119475	0.24466	0.329134
ENST00000215555	ENST00000215555.7	ENSG00000099785.11	MARCHF2	HGNC:28038	224.097	330.119	330.411	271.269	283.615	272.296	229.402	252.735	323.314	362.082	273.009	300.01	347.206	373.401	136.951	196.122	253.846	419.087	13.178	12.7869	13.5649	11.8011	15.5793	15.3184	10.6139	12.3337	13.5832	14.0538	11.5069	13.1614	11.7942	14.8149	9.85133	11.9659	13.5506	14.7801	-0.113795	-0.158866	-0.0864801	0.0405275	0.0680938	-0.126002	0.140573	0.000770452	0.588625
ENST00000215565	ENST00000215565.3	ENSG00000099795.7	NDUFB7	HGNC:7702	1385.15	2145	1976	1877.24	1423.18	1392.3	1773.35	1437	2065	2399	2142	1815	2704	2296.31	1155.19	1217	1522	2601.17	347.096	354.048	345.692	348.002	333.134	333.768	349.633	298.83	369.691	396.788	384.716	339.3	391.408	388.235	354.098	316.409	346.212	390.914	-0.0803218	0.14362	-0.192514	0.0268446	-0.220218	-0.211673	-0.119528	-0.16912	-0.0850559
ENST00000215567	ENST00000215567.10	ENSG00000099797.15	TECR	HGNC:4551	3207.64	4594.72	4163.7	4216.09	3558.84	3518.94	3789.5	3735.66	4372.92	4546.99	3773.21	4335.15	5300.59	5384.84	2232.52	2732.69	3004.94	5508.16	242.399	228.71	219.671	235.702	251.223	254.399	225.316	234.276	236.093	226.801	204.373	244.402	231.387	274.555	206.375	214.26	206.137	249.638	-0.0801575	0.0722602	0.0955502	-0.153245	-0.127642	0.183767	0.161566	0.0265425	0.300511
ENST00000215570	ENST00000215570.8	ENSG00000099800.8	TIMM13	HGNC:11816	2130.21	3179.06	2537.51	2293.56	1706.11	1433.42	2305.67	2263.1	2502.41	3019.23	2561.09	2357.5	3293.11	2609.83	1353.84	1799.31	2061.7	3169.85	99.306	97.6188	82.5867	79.0993	74.2961	63.9272	84.5698	87.5532	83.3446	92.9019	85.5749	81.9898	88.6809	82.0875	77.2037	87.029	87.2477	88.6241	-0.0875913	-0.0408779	0.0951813	0.0103397	-0.142057	0.00498577	0.187914	-0.163011	-0.268413
ENST00000215574	ENST00000215574.9	ENSG00000099804.9	CDC34	HGNC:1734	1364.31	2051.26	1768.18	1491.45	1173.57	1107.99	1640.98	1515.43	1648.64	2139.95	1867.76	1708.75	2162.82	1878.76	841.365	1191.21	1511.6	2257.12	77.5165	76.7686	70.1386	62.6901	62.2868	60.2249	73.3583	71.4549	66.9226	80.2528	76.0625	72.4294	70.9859	72.0218	58.4767	70.2222	77.9638	76.9123	-0.19796	0.062167	-0.0494216	-0.0457251	-0.206424	-0.124109	0.0131581	-0.176645	0.0417936
ENST00000215631	ENST00000215631.9	ENSG00000099860.9	GADD45B	HGNC:4096	88	104.735	96.1326	102.147	95.7539	71.6351	95.5014	92.0825	57.5091	119	125	72.4107	103.251	122.694	43.2801	62.0003	83	93.3624	5.21805	4.09071	3.97965	4.48085	5.3038	4.06359	4.45554	4.53124	2.43628	4.65744	5.31256	3.20319	3.53663	4.90863	3.13929	3.81438	4.46764	3.32015	-0.330232	0.180371	0.136311	0.24456	0.0933988	0.0166844	-0.310358	0.272777	0.29078
ENST00000215659	ENST00000215659.13	ENSG00000188130.14	MAPK12	HGNC:6874	41.8353	54.7962	73.6442	64.6781	63.0154	72.7152	62.2186	61.7691	70.9555	103.693	68.6649	89.3372	116.092	137.166	58.8847	48.4241	47.6806	129.908	1.80049	1.55339	2.21277	2.05928	2.53339	2.99387	2.10685	2.20615	2.18173	2.9456	2.11813	2.86838	2.88617	3.98297	3.10005	2.1623	1.8628	3.35309	-0.452228	-0.0255195	-0.494563	-0.26791	-0.495955	0.163416	-0.288265	-0.345157	-0.0378536
ENST00000215730	ENST00000215730.12	ENSG00000099940.12	SNAP29	HGNC:11133	1020.56	1324.87	1224.62	1075.07	859.4	932.88	1160.65	1150.16	968.403	1360.16	1432.12	1236.65	1405.54	1035.79	622.817	902.075	900.64	1368.23	16.4417	14.0593	13.774	12.8131	12.9333	14.3779	14.7121	15.3774	11.1463	14.4635	16.537	14.8632	13.0805	11.2588	12.274	15.0785	13.1715	13.2199	-0.227394	-0.0332504	0.173673	-0.10262	0.18472	0.208711	-0.219747	-0.0276543	0.212248
ENST00000215742	ENST00000215742.9	ENSG00000184436.12	THAP7	HGNC:23190	15.7452	35.1883	23.2965	12.3923	0	12.1479	13.2602	41.4204	8.7534	66.7279	27.9284	20.1086	32.846	0	4.12276	26.5275	32.757	35.0237	0.621146	0.914377	0.641631	0.361665	0	0.458464	0.411586	1.35605	0.246711	1.73751	0.789696	0.59181	0.748511	0	0.198953	1.08579	1.17307	0.828643	-0.552647	-0.563279	-0.755852	0.0444619	0	0.116632	0.0971605	-0.360755	0.282675
ENST00000215743	ENST00000215743.8	ENSG00000099953.10	MMP11	HGNC:7157	0	16.2481	22.905	13.5459	23.7638	17.8567	13	0	10	17	0	6.6261	19	22	9.33206	1.6555	0	8.89121	0	0.347528	0.519261	0.325404	0.720821	0.55471	0.332135	0	0.231991	0.36436	0	0.160516	0.356394	0.481993	0.370681	0.0557751	0	0.173152	0.0706025	0.335437	-0.448224	0.388603	0.215559	0	0.430316	-0.0333438	0.181752
ENST00000215754	ENST00000215754.8	ENSG00000240972.2	MIF	HGNC:7097	6225.8	9170.11	9566.99	8629.22	7680.68	6808.09	7467.71	6432.05	8299.1	9344.62	7816.98	8334.35	11421.4	11301.4	5453.54	4826.97	5826.86	9394.82	1447.35	1404.22	1552.75	1484.08	1667.95	1514.13	1365.93	1240.91	1378.4	1433.89	1302.52	1445.45	1533.79	1772.64	1550.86	1164.28	1229.67	1309.86	0.0735204	0.230269	0.0134713	0.103236	-0.0877762	0.0131262	0.108377	-0.0475025	-0.0345636
ENST00000215781	ENST00000215781.3	ENSG00000099985.4	OSM	HGNC:8506	14.1358	15	24.4755	18.7795	9.38847	14	21	11.6435	13	22	21	19	31	24	11	9.04634	10	18.0592	0.574689	0.401685	0.694694	0.564815	0.356544	0.544503	0.671734	0.392836	0.377592	0.590352	0.611929	0.576264	0.728023	0.658319	0.547045	0.381585	0.369053	0.440323	-0.0642444	0.275021	-0.0142787	0.104516	-0.289785	0.0248478	-0.201625	-0.14313	-0.00237266
ENST00000215790	ENST00000215790.12	ENSG00000099992.16	TBC1D10A	HGNC:23609	639.42	939.843	875.675	792.769	784.779	730.163	644.64	648.359	648.604	912.845	840.354	796.18	1066.26	849.861	416.746	406.837	515.898	805.995	24.3383	23.5636	23.27	22.3234	27.9034	26.5878	19.3057	20.4802	17.638	22.9338	22.9263	22.6084	23.4443	21.8255	19.4041	16.0668	17.8256	18.3991	-0.0577417	0.250694	0.0822687	0.0398721	0.340594	0.190316	0.0379201	-0.0677228	0.435175
ENST00000215793	ENST00000215793.13	ENSG00000099995.19	SF3A1	HGNC:10765	5323.82	7352.18	5369.54	5460.42	3862.84	3772.54	6363.58	6520.39	6903.6	8096.95	7850.2	7787.47	9607.59	7238.43	3819.76	5529.95	5167.97	9877.17	70.9094	64.5028	49.9306	53.8041	48.061	48.0699	66.6879	72.0724	65.6935	71.1832	74.9428	77.3806	73.9206	65.0484	62.2349	76.42	62.485	78.8993	-0.260638	-0.193808	-0.0054822	-0.621963	-0.428947	0.202911	-0.213357	-0.451078	-0.365882
ENST00000215794	ENST00000215794.8	ENSG00000184979.11	USP18	HGNC:12616	329.909	517.721	495.784	446.638	349.119	298.711	419.756	399.689	543.372	520.756	507.277	429.9	597.879	521.846	264.862	371.859	322.957	560.914	13.4724	13.9261	14.1349	13.4933	13.3178	11.6698	13.4869	13.5453	15.8531	14.0366	14.8479	13.0971	14.1038	14.3783	13.2309	15.7556	11.9721	13.7375	0.193523	-0.20989	-0.0551699	0.102486	-0.103086	0.165138	-0.0864566	-0.0595286	-0.167635
ENST00000215798	ENST00000215798.10	ENSG00000099999.15	RNF215	HGNC:33434	0	8.07441	4.05239	9.82945	1.15573	0	0	0	0	0	0	12.0843	0	4.82749	0	0	0	0	0	0.250314	0.133154	0.34224	0.0508107	0	0	0	0	0	0	0.424296	0	0.153294	0	0	0	0	0	0	0	-0.329906	-0.134258	0	0.322291	0.424643	0
ENST00000215829	ENST00000215829.8	ENSG00000100028.12	SNRPD3	HGNC:11160	2344.61	3176.94	2718.99	2510.08	1513.89	1622.89	2515.15	2358.41	2037.47	2732.72	3079.91	2789.43	3362.27	2532.47	1449.43	1888.25	1896.08	2642.05	47.2149	42.1405	38.2266	37.3943	28.478	31.2649	39.8509	39.4133	29.3134	36.3228	44.4545	41.9063	39.1122	34.4085	35.7045	39.4524	34.661	31.9088	-0.118517	0.0141414	0.369423	-0.129357	-0.264456	0.180485	-0.0753795	-0.0631475	-0.185993
ENST00000215832	ENST00000215832.11	ENSG00000100030.15	MAPK1	HGNC:6871	3163.73	4231	3735.05	3476.91	2695.85	2622.48	3852.88	4228.24	4288.1	4789.26	4727.07	4542.82	5118.86	4329.54	2541.48	3729.56	3517.32	5974.72	36.1731	31.8648	29.8148	29.4096	28.793	28.6852	34.6606	40.12	35.0281	36.1435	38.7388	38.7495	33.8088	33.3995	35.5459	44.2434	36.5067	40.9698	-0.220228	-0.343376	0.00114934	-0.367315	-0.207411	0.132689	-0.274008	-0.194927	-0.299969
ENST00000215862	ENST00000215862.8	ENSG00000133422.14	MORC2	HGNC:23573	55.5208	43.4672	55.6169	30.6504	22.3997	46.3027	74.7793	15.9732	33.4802	5.90441	68.9292	25.972	51.4496	52.2723	70.4937	56.3855	18.1672	40.5969	0.849481	0.438068	0.594093	0.346931	0.320145	0.677741	0.900211	0.202817	0.365976	0.059628	0.75591	0.296455	0.454727	0.539612	1.31937	0.895098	0.252326	0.372521	-0.00689688	0.00388744	0.803563	0.298164	-0.221871	-0.0581922	-0.288087	-0.111072	-0.467212
ENST00000215882	ENST00000215882.10	ENSG00000100075.10	SLC25A1	HGNC:10979	1022.24	1517.67	1179.86	1135.91	1104.36	940.472	893.402	946.569	1260.7	1456.83	1140.23	1042.41	1244.83	1807.25	697.366	794.558	801.929	1299.16	52.0616	50.9125	41.9512	42.7975	52.539	45.8216	35.7995	40.0067	45.8715	48.9722	41.6223	39.6058	36.6223	62.1005	43.4453	41.9851	37.0746	39.6815	0.204338	-0.224152	0.0865446	0.0810146	-0.237062	0.10703	0.284473	0.21926	0.0751414
ENST00000215904	ENST00000215904.7	ENSG00000241360.2	PDXP	HGNC:30259	1779.42	2608.51	2029.98	1733.62	1698.47	1655.43	2249.43	2204.83	2676.41	2844.53	2325.91	2361.89	3149.2	2948.52	1107.53	1535.68	1529.1	3165.93	66.1536	63.8777	52.6885	47.6802	58.9846	58.8769	65.7979	68.0245	71.0876	69.8009	61.9778	65.5073	67.631	73.959	50.3672	59.2353	51.6043	70.5889	0.0100142	0.149194	-0.0763028	-0.308899	-0.321509	0.391926	0.0428782	-0.495525	0.221152
ENST00000215906	ENST00000215906.6	ENSG00000128203.7	ASPHD2	HGNC:30437	225.376	315.891	244.395	192.046	211.716	223.066	213.323	233.146	240.453	334.391	317.162	292.327	368.427	304.907	136.606	204.574	186.926	350.611	4.68017	4.32089	3.5432	2.95032	4.1069	4.43146	3.48543	4.01788	3.56739	4.58336	4.72067	4.52875	4.41953	4.27202	3.47009	4.40768	3.5237	4.36657	-0.23263	-0.269761	0.0248005	-0.283244	-0.0459097	0.149575	-0.104517	-0.4562	0.281034
ENST00000215909	ENST00000215909.10	ENSG00000100097.12	LGALS1	HGNC:6561	2.96767	0	0	0	9.46884	2.50248	4.068	0	0	7.92927	0	3.35875	11.5558	3.55243	7.51941	0	6.19637	4.38214	0.762145	0	0	0	2.27156	0.614826	0.821993	0	0	1.3441	0	0.64351	1.71432	0.615545	2.36224	0	1.44456	0.674946	-0.744114	0.865518	-0.4117	-0.71678	1.01796	-1.28957	0	-1.44059	-1.05804
ENST00000215912	ENST00000215912.10	ENSG00000100100.13	PIK3IP1	HGNC:24942	16.0962	44.7958	14.3272	34.7387	54.8554	43.2833	9.13703	24.2489	27.033	32.0315	22.1779	3.90458	38.3939	32.3735	12.6507	2.72078	5.73984	32.7665	0.483589	0.886487	0.300513	0.772104	1.5395	1.24404	0.215985	0.604589	0.580248	0.635193	0.477576	0.087515	0.666325	0.656228	0.464927	0.0848109	0.156541	0.590396	-0.00923537	0.164682	-0.14037	0.258046	0.616641	0.472387	0.35247	0.0887939	0.615266
ENST00000215917	ENST00000215917.11	ENSG00000100104.13	SRRD	HGNC:33910	879.501	1132.81	989.792	807.682	631.371	707.375	887.411	838.065	909.592	923.224	985.441	985.463	1208.17	1116.56	657.913	650.593	742.415	1190.41	15.078	12.7922	11.8468	10.2437	10.1111	11.6015	11.9701	11.9234	11.1409	10.4469	12.1089	12.6038	11.9648	12.9152	13.7973	11.5723	11.5539	12.2395	-0.124976	0.0449326	0.490123	-0.0826057	-0.324662	0.0418477	0.0733031	-0.205484	-0.231729
ENST00000215919	ENST00000215919.3	ENSG00000100105.18	PATZ1	HGNC:13071	223.644	366.232	229.469	200.977	117.411	139.856	304.499	393.027	313.388	307.45	263.826	301.236	367.469	267.948	172.436	264.87	248.377	395.024	6.42885	6.93448	4.60521	4.27397	3.15276	3.84606	6.88695	9.37591	6.43612	5.83345	5.43578	6.46008	6.10193	5.19683	6.06347	7.89975	6.48131	6.81019	-0.0708083	-0.174299	0.120523	-0.412423	-0.57746	0.471875	0.30202	-0.429322	-0.543565
ENST00000215941	ENST00000215941.9	ENSG00000100124.15	ANKRD54	HGNC:25185	492.087	694.438	561.455	527.085	369.417	406.29	546.424	492.677	534.669	696.207	700.011	695.84	844.994	609.077	306.273	427.494	461.537	770.319	17.5293	16.2943	13.9632	13.8903	12.2926	13.8458	15.315	14.5646	13.6073	16.3695	17.8729	18.4921	17.3879	14.6388	13.3459	15.8	14.9246	16.4571	-0.25712	-0.042263	0.0932487	-0.381467	-0.234505	-0.0329897	-0.126016	-0.30438	0.0494131
ENST00000215956	ENST00000215956.10	ENSG00000100138.15	SNU13	HGNC:7819	457.004	629.764	627.876	545.892	454.353	377.437	497.03	578.675	661.269	761.842	591.064	600.439	785.317	719.421	386.902	428.949	460.869	759.334	50.0238	45.4063	47.9822	44.2051	46.4575	39.5239	42.8059	52.5662	51.7131	55.0423	46.3724	49.0321	49.656	53.1314	51.8054	48.7155	45.7941	49.8482	0.0519649	-0.182569	-0.135347	-0.0305976	-0.189831	0.194996	-0.0297262	-0.164248	-0.381911
ENST00000215957	ENST00000215957.10	ENSG00000100139.14	MICALL1	HGNC:29804	400.264	625.886	392.981	433.154	446.17	379.774	485.989	479.367	520.988	470.355	564.686	580.416	675.639	608.254	253.993	358.831	322.451	672.58	5.78994	5.96355	3.9687	4.63531	6.02884	5.25548	5.5312	5.75454	5.3842	4.49085	5.85468	6.26357	5.64564	5.93642	4.49435	5.38546	4.23415	5.83488	-0.0984093	0.0325572	0.306369	-0.54781	0.0190959	0.367902	0.0227328	-0.237911	0.187171
ENST00000215980	ENST00000215980.10	ENSG00000100162.15	CENPM	HGNC:18352	766.799	1182.23	1132.94	1057.89	771.171	665.049	923.512	831.94	1001.02	1105.45	934.645	1143.11	1369.38	1347.09	619.206	623.067	767.355	1044.09	76.0133	77.1955	78.4088	77.5815	71.4109	63.0697	72.0304	68.4408	70.8952	72.3307	66.4085	84.5379	78.4157	90.0983	75.0863	64.0838	69.0526	62.0735	0.188861	0.166199	0.0706905	-0.107265	-0.331217	-0.0126537	0.214156	-0.0152345	-0.247994
ENST00000216014	ENST00000216014.9	ENSG00000100196.11	KDELR3	HGNC:6306	5.54417	9.96857	13.06	11.9328	6.02157	22	14.1279	5.83368	17	11.9193	8.17499	21.544	11.9334	7.43683	18.3573	9.06853	3	17.918	0.252921	0.299546	0.41595	0.402717	0.256604	0.96013	0.507097	0.220854	0.554068	0.358901	0.267303	0.733212	0.314473	0.228901	1.02441	0.42923	0.124235	0.490228	0.0605168	0.0765338	-0.117145	-0.291678	0.0321615	0.118947	0.0362455	0.0937396	-0.0465532
ENST00000216024	ENST00000216024.7	ENSG00000100206.11	DMC1	HGNC:2927	59.8199	104.496	49.0872	102.004	66.1434	41.4196	84.1322	15.5225	67.9432	83.4337	95.8919	29.1092	173.365	131.085	37.2895	16.199	51.0298	58.1893	1.93459	2.226	1.10831	2.44045	1.99819	1.28147	2.14077	0.416601	1.56984	1.78099	2.22277	0.70231	3.23874	2.86028	1.47519	0.543546	1.49811	1.12862	0.271762	1.02487	0.0775631	0.308593	-0.364615	-0.818402	0.00144586	-0.301037	-0.117574
ENST00000216027	ENST00000216027.8	ENSG00000100209.11	HSCB	HGNC:28913	97.1721	77.8454	123.227	96.3441	43.8798	52.1255	88.2319	112.554	79.6965	96.3281	97.6124	123.255	151.604	122.997	59.9585	74.2125	93.5113	122.833	7.64151	4.03229	6.76539	5.60495	3.22335	3.92145	5.45919	7.34537	4.47757	4.99995	5.50188	7.23098	6.88682	6.52595	5.76774	6.05508	6.6754	5.79312	-0.310538	-0.127309	0.526332	-0.0840059	-0.833485	0.120735	-0.369641	-0.255896	-0.45959
ENST00000216029	ENST00000216029.8	ENSG00000100211.12	CBY1	HGNC:1307	92.5251	119.316	144.661	155.034	194.852	170.515	85.0991	140.705	165.31	148.962	117.571	84.7957	182.533	169.094	83.6618	79.0612	87.0615	176.244	6.93462	5.89039	7.56945	8.59606	13.6419	12.226	5.01826	8.75161	8.85174	7.3691	6.31586	4.74124	7.9027	8.55074	7.67022	6.14797	5.92332	7.92206	0.143002	-0.248187	-0.0769102	0.577839	0.616417	0.494178	-0.0864415	0.1082	0.609238
ENST00000216034	ENST00000216034.6	ENSG00000100216.6	TOMM22	HGNC:18002	2982.04	4554.01	4046.75	4167.03	2235.3	2277.32	3709.37	3767.57	4657.13	4463.56	4231.52	4242.25	5225.94	3956.47	2371.41	3354.74	3703.55	5743.58	109.651	110.3	103.886	113.354	76.7787	80.1092	107.316	114.968	122.344	108.332	111.523	116.373	111.003	98.1565	106.665	127.986	123.621	126.661	-0.0496247	-0.251971	0.0173034	-0.16228	-0.350332	-0.103827	-0.0157673	0.0299652	-0.408616
ENST00000216036	ENST00000216036.9	ENSG00000100218.12	RSPH14	HGNC:13437	0	1	1.42171	4.2496	10	5	1	1	4	7	10	0	1.41575	4	0	1	1	5.58239	0	0.0470496	0.0708981	0.22456	0.667237	0.341667	0.0562004	0.0592775	0.204127	0.330026	0.511968	0	0.058416	0.192773	0	0.0741105	0.064841	0.239141	-0.0413533	-0.0242588	-0.411454	0.0988213	0.48314	-0.00755752	-0.530098	0.210356	0.424027
ENST00000216037	ENST00000216037.10	ENSG00000100219.17	XBP1	HGNC:12801	2303.92	3346.89	2562.02	2605.87	1819.97	1760.24	2503.66	2784.49	2442.22	3269.75	3071.57	2700.54	3753.01	2681.86	1477.25	1917.89	2199.54	2992.71	94.5684	90.4902	73.4193	79.1299	69.7828	69.1209	80.8572	94.8504	71.6192	88.5867	90.3665	82.6959	88.9874	74.2722	74.1737	81.6784	81.9569	73.6722	-0.0402198	-0.0144008	0.0932487	-0.16948	-0.0887185	0.208422	0.0019523	-0.167384	-0.100383
ENST00000216038	ENST00000216038.6	ENSG00000100220.12	RTCB	HGNC:26935	3114.66	4321.8	3997.58	3949.48	2792.37	2564.11	3266.46	3563.49	3808.83	4744.95	4139.45	4318.68	5408.7	3848.07	2223.01	2598	3103	4615.81	115.324	105.404	103.337	108.183	96.5802	90.8249	95.1594	109.496	100.755	115.962	109.855	119.293	115.684	96.1312	100.686	99.8053	104.296	102.499	-0.024509	-0.0680715	-0.00789254	-0.205303	0.00665429	0.0695532	-0.0591282	-0.0958587	-0.14716
ENST00000216039	ENST00000216039.9	ENSG00000100221.11	JOSD1	HGNC:28953	1068.94	1687.89	1417.63	1123.76	825.234	1166.85	1359.07	1545.5	1477.63	1597.52	1558.8	1790.66	1844.74	1596.09	921.583	1340.06	1273.59	1941.25	20.358	21.1742	18.8493	15.8331	14.6813	21.2596	20.3652	24.4268	20.1054	20.0818	21.2785	25.4419	20.2949	20.5093	21.4701	26.4796	22.0185	22.173	-0.134827	-0.363097	0.0187757	-0.413743	-0.455915	0.143557	-0.00676713	-0.339213	-0.0135748
ENST00000216044	ENST00000216044.10	ENSG00000100226.16	GTPBP1	HGNC:4669	1143.14	1651.23	1463.84	1356.89	1469.64	1577.39	1264.23	1353.91	1425.98	1387.44	1467.87	1332.86	1705.97	1420.08	864.51	1016.11	913.791	1885.26	15.8366	15.0679	14.1581	13.9065	19.0187	20.9055	13.7802	15.5657	14.1138	12.6868	14.5754	13.7754	13.6523	13.2736	14.6504	14.6052	11.4917	15.6637	-0.140847	-0.0783694	0.298815	0.0368999	0.487999	0.407224	0.044915	0.024814	0.485093
ENST00000216061	ENST00000216061.9	ENSG00000100239.16	PPP6R2	HGNC:19253	65.4311	53.1676	90.8083	37.7501	54.0486	42.4157	81.9253	65.8191	54.0414	24.5879	62.6796	66.997	68.2184	37.2675	31.0496	31.3444	42.4205	74.5063	1.33916	0.716764	1.29754	0.571577	1.03333	0.830488	1.31926	1.11793	0.790206	0.332158	0.91948	1.02296	0.806528	0.514624	0.777358	0.665599	0.788131	0.914536	-0.0968694	0.477624	0.812224	0.183627	0.424883	0.244202	-0.161024	-0.201007	0.0424941
ENST00000216068	ENST00000216068.9	ENSG00000100246.13	DNAL4	HGNC:2955	322	483.208	439.002	336.196	430.887	362.478	376.611	415	375.646	498.55	456.164	395.607	522.248	466.392	254.389	349.538	339.022	501.083	17.4272	17.2261	16.5878	13.4609	21.7842	18.7678	16.0373	18.6396	14.525	17.8097	17.6955	15.9732	16.3275	17.0308	16.8418	19.6278	16.6562	16.2646	-0.153217	-0.275897	-0.0296378	0.0513164	0.337569	0.153589	-0.0366784	-0.260906	0.147892
ENST00000216075	ENST00000216075.11	ENSG00000100253.13	MIOX	HGNC:14522	0	5.56759	0	11.6996	13.2233	9.76694	4.03325	0	7.834	0	0	11.5858	0	0	0	0	0	17.1889	0	0.1679	0	0.396261	0.565519	0.427779	0.145285	0	0.256243	0	0	0.395715	0	0	0	0	0	0.471965	-0.228629	0.195707	0	-0.481005	0.646641	0	0.223917	0.481569	0.513772
ENST00000216080	ENST00000216080.5	ENSG00000100258.18	LMF2	HGNC:25096	0.372968	0	15.5866	0	37.9277	28.3138	13.9367	11.702	15.608	0	0	10.9815	50.4891	0	0	0	30.9739	4.06e-05	0.0100774	0	0.294021	0	0.95728	0.73187	0.29628	0.262393	0.301294	0	0	0.221357	0.788034	0	0	0	0.75971	6.57905e-07	0.379946	0.374377	0.0144658	0.0833753	0.968851	-0.479177	0	-0.838374	0.792331
ENST00000216083	ENST00000216083.6	ENSG00000183741.12	CBX6	HGNC:1556	39.874	93.7267	26.2125	28.6729	11.7806	0	76.5335	32.0981	65.1256	118.443	86.4939	95.401	156.282	47.3944	68.2105	71.1264	45.2516	132.726	0.879181	1.36124	0.403503	0.467702	0.24264	0	1.32772	0.587331	1.0259	1.72375	1.36692	1.56927	1.99053	0.705062	1.83974	1.62714	0.905728	1.75511	-0.443546	-0.174577	-0.535488	-0.872325	-0.456417	-0.263739	-0.00346737	-1.02684	-1.50576
ENST00000216085	ENST00000216085.12	ENSG00000100263.14	RHBDD3	HGNC:1308	114.767	186.221	165.992	121.659	97.7737	111.232	176.44	154.61	117.605	176.948	163.289	161.973	169.902	161.967	48.3595	119.249	161.762	220.538	4.94264	5.28265	4.99089	3.8761	3.93341	4.5828	5.97866	5.52579	3.61854	5.02994	5.04043	5.20403	4.22679	4.70631	2.54766	5.32846	6.32402	5.6962	-0.535906	0.141096	-0.0210403	-0.0504336	-0.209971	-0.166484	0.0567238	-0.100197	0.654122
ENST00000216099	ENST00000216099.13	ENSG00000243811.12	APOBEC3D	HGNC:17354	112.735	131.427	160.708	130.526	89.9775	105.067	135.607	74.4285	143.338	104.795	136.328	98.0239	141.03	149.68	78.3606	118.661	69.7124	118.075	3.24213	2.48965	3.2267	2.77701	2.41719	2.89066	3.06844	1.77634	2.94509	1.98924	2.81012	2.10309	2.3429	2.90434	2.75668	3.54066	1.81994	2.03652	0.377638	-0.158425	0.505009	0.445824	-0.192266	-0.0224803	-0.126756	0.176146	0.0505558
ENST00000216101	ENST00000216101.7	ENSG00000100276.10	RASL10A	HGNC:16954	12	7	8	2.22086	15	0	5.35548	10	10	4.15305	18	15	10.5328	16	6	9.17722	8.47909	14.9894	0.674015	0.258981	0.31371	0.0922824	0.78702	0	0.236675	0.466126	0.401287	0.153968	0.724652	0.628543	0.341746	0.606346	0.412247	0.534816	0.432328	0.504932	-0.102946	-0.3116	0.536709	-0.309935	0.153773	0.0336478	-0.454049	-0.296765	-0.497992
ENST00000216106	ENST00000216106.6	ENSG00000100281.14	HMGXB4	HGNC:5003	933.001	1170.02	1079.16	934.604	642.938	886.787	1069.52	1013.88	788.947	933.572	1053.8	936.559	1223.22	1065.25	682.714	684.049	824.293	1118.41	15.6796	12.9517	12.6616	11.6196	10.0932	14.2571	14.1419	14.1402	9.47255	10.3556	12.6934	11.742	11.8748	12.0786	14.0349	11.9274	12.5751	11.2723	-0.228798	0.228113	0.554678	0.10053	-0.237535	0.157423	0.0269586	-0.0288935	0.0211666
ENST00000216115	ENST00000216115.3	ENSG00000100290.3	BIK	HGNC:1051	170	236	255	238	123	134	198	171	184	250	259	229	339	247	138	155	171	218	16.519	15.1053	17.2991	17.1089	11.1647	12.4566	15.1379	13.7894	12.7738	16.0343	18.0386	16.6007	19.0285	16.1936	16.4033	15.6268	15.0836	12.7043	0.00729106	-0.0430644	0.0404769	0.0561458	-0.499176	-0.121029	-0.241395	-0.145361	-0.37105
ENST00000216117	ENST00000216117.9	ENSG00000100292.18	HMOX1	HGNC:5013	16.228	25.7397	12.4852	24.1964	5.63608	0	8.50577	15.9118	26	28.6988	19.4092	46	45	16.1308	19.4168	11.4995	21	31.0872	0.822541	0.859365	0.441812	0.907303	0.266855	0	0.339212	0.66931	0.941525	0.960134	0.705129	1.73942	1.31758	0.551646	1.20389	0.604751	0.966245	0.945006	-0.00258393	-0.260965	-0.105001	-0.92599	-0.292548	-0.236192	0.124929	-0.281082	-1.14005
ENST00000216121	ENST00000216121.12	ENSG00000184117.12	NIPSNAP1	HGNC:7827	2116.65	3166.98	3091.6	2842.18	3163.72	3000.14	2230.77	2348.35	2445.11	2878.97	2844.31	2720.66	3527.07	3344.97	1964.37	1644	1887.68	2857.41	78.645	77.5085	80.1964	78.1237	109.806	106.641	65.2142	72.4103	64.9063	70.6049	75.7474	75.4139	75.7019	83.8545	89.2818	63.3766	63.6687	63.673	0.0272531	0.0406032	0.153526	0.0875802	0.384973	0.182914	0.0327309	0.044848	0.253716
ENST00000216122	ENST00000216122.9	ENSG00000100297.16	MCM5	HGNC:6948	3338.66	4213.31	3180.6	3145.69	2187.3	2570.25	2734.11	3911.54	2898.39	3925.77	3340.3	3947.85	4141.09	3040.82	1692.81	2400.57	2289.68	3963.83	67.4028	56.0287	44.8295	46.9819	41.2496	49.6409	43.4297	65.5343	41.805	52.3125	48.3348	59.4595	48.2937	41.4198	41.8053	50.2834	41.9619	47.9933	-0.194805	-0.20697	0.35958	-0.399692	-0.0058007	0.631038	0.209084	-0.0389136	0.242515
ENST00000216124	ENST00000216124.10	ENSG00000100299.18	ARSA	HGNC:713	28.742	59.8198	34.1507	69.1979	67.466	95.8481	51.2411	28.1482	43.0881	41.3594	62.3726	65.8551	75.021	78.0826	31.0617	22.3237	47.1736	48.4158	0.458997	0.629245	0.380752	0.817514	1.00643	1.46432	0.643838	0.373043	0.491605	0.435956	0.713929	0.78458	0.692064	0.841316	0.606786	0.369883	0.68386	0.463703	0.0272423	0.263015	0.0229655	-0.370131	0.123894	-0.294396	-0.0731044	0.103182	0.617011
ENST00000216129	ENST00000216129.7	ENSG00000100304.13	TTLL12	HGNC:28974	3507.48	5118.55	4420.27	4463.22	2806.3	2784.01	3448.66	3532.96	4182.96	4704	4252.32	4509.63	5432	4548.11	2364.64	2448.47	2476.06	4765.05	72.4597	69.6514	63.7528	68.2117	54.1553	55.0213	56.0553	60.5696	61.7378	64.1422	62.9645	69.502	64.8234	63.3934	59.7563	52.4809	46.4342	59.0376	0.0634673	0.0933376	0.17336	-0.122721	-0.223413	0.376292	0.143447	0.0724157	-0.117057
ENST00000216133	ENST00000216133.10	ENSG00000100307.13	CBX7	HGNC:1557	73.646	152.413	140.173	94.3262	119.862	111.887	113.408	118.656	117.397	149.426	156.671	146.596	173.66	184.613	87.3948	98.5559	105.747	175.788	1.23247	1.68009	1.63773	1.1678	1.87377	1.7913	1.49327	1.64791	1.40363	1.65056	1.87926	1.83023	1.6788	2.0845	1.78909	1.71126	1.60647	1.76432	-0.201713	-0.120927	-0.247652	-0.101623	-0.102095	0.0227579	-0.103415	-0.305352	0.00114191
ENST00000216144	ENST00000216144.4	ENSG00000100314.4	CABP7	HGNC:20834	6.1119	8.2865	1.03077	3.09191	4.12297	4.1125	2.05349	1.01547	3.0585	1.02821	9.22181	3.06465	6.20867	12.4251	1.02532	2.0559	5.2239	4.08326	0.128423	0.114688	0.0151209	0.048062	0.0809249	0.0826668	0.0339488	0.0177071	0.0459135	0.0142601	0.138884	0.0480399	0.075359	0.176148	0.0263538	0.0448201	0.0996406	0.0514557	-0.00762448	-0.0150899	0.15388	-0.0460421	-0.121803	-0.11171	-0.03098	-0.0370943	0.0770612
ENST00000216146	ENST00000216146.9	ENSG00000100316.16	RPL3	HGNC:10332	35413.8	52780.3	49138.2	46525.9	43563.1	42183	40856	42178.8	50868.3	53340.4	46581.7	45120.1	58271.6	54698.9	28550.5	31404.6	36512.1	58946.7	2257.01	2215.72	2186.4	2193.64	2593.5	2571.93	2048.72	2230.85	2316.19	2243.85	2127.87	2145.29	2145.31	2352.08	2225.83	2076.63	2112.39	2253.11	0.0398242	-0.0195151	0.00843667	0.0273717	0.140906	0.078684	0.0583384	0.0321298	0.208415
ENST00000216160	ENST00000216160.11	ENSG00000100324.14	TAB1	HGNC:18157	575.519	857.804	691.772	659.259	600.338	520.049	609.55	583.289	537.886	735	758.636	684.149	875.959	712.367	425	433.058	445.261	758.117	12.659	12.4283	10.6231	10.7277	12.3351	10.9432	10.5491	10.6473	8.45273	10.671	11.9603	11.2266	11.13	10.572	11.4353	9.88307	8.89059	10.0009	-0.218813	0.0856939	0.226932	-0.0730175	0.204592	0.235867	0.0511719	-0.048661	-0.058251
ENST00000216181	ENST00000216181.11	ENSG00000100345.23	MYH9	HGNC:7579	15187.1	20588.4	13717.7	13207.7	12335.6	12961	17863.7	15966.8	15113.8	19136.5	19231.7	17616.9	21614.5	14254.8	9024.71	13096.3	11315.8	23091.7	135.555	121.044	85.4812	87.212	102.85	110.672	125.452	118.27	96.3784	112.74	123.034	117.307	111.444	85.8446	98.535	121.281	91.6855	123.611	-0.355755	0.0483828	0.26374	-0.452079	0.257999	0.363811	-0.0233344	-0.350156	0.165991
ENST00000216185	ENST00000216185.7	ENSG00000100348.10	TXN2	HGNC:17772	1382.26	1788.73	1737.91	1794.76	1239.01	1137.63	1418.51	1466.25	1654.46	2078.58	1707.36	1650.61	2170.46	1780.32	910.674	1068.33	1178.6	1931.49	84.7145	72.2095	74.3609	81.3736	70.9331	66.7004	68.4015	74.5746	72.442	84.0834	75.0001	75.4688	76.8405	73.617	68.2729	67.9326	65.5707	70.9939	0.0287313	0.00977887	0.0106618	-0.0210553	-0.0528491	0.183015	-0.0539692	0.0816607	-0.0331276
ENST00000216190	ENST00000216190.13	ENSG00000100353.18	EIF3D	HGNC:3278	3169.48	4603.76	4163.4	4245.13	3238.12	3179.91	3462.49	3873.48	4019.96	4856.07	4626.84	4748.16	5752.5	4610.3	2590.7	2855.58	3115.22	4963.36	127.636	122.118	117.054	126.47	121.811	122.507	109.709	129.45	115.658	129.077	133.549	142.649	133.818	125.264	127.621	119.313	113.881	119.873	-0.0512152	-0.120021	-0.0160605	-0.283102	-0.040012	0.183362	-0.128082	-0.0808553	-0.0585312
ENST00000216194	ENST00000216194.11	ENSG00000239900.14	ADSL	HGNC:291	193.11	320.184	205.66	380.753	156.046	286.92	282.775	104.986	295.776	267.039	271.638	221.36	439.861	106.899	245.315	234.374	234.778	396.229	9.30103	10.158	6.91553	13.5668	7.02077	13.2204	10.716	4.19636	10.1778	8.48939	9.37746	7.9539	12.238	3.47386	14.4533	11.7123	10.265	11.4454	-0.154978	-0.117742	0.118402	-0.177831	0.842222	-1.11627	0.104623	0.137997	-0.11995
ENST00000216214	ENST00000216214.7	ENSG00000100376.12	FAM118A	HGNC:1313	0	0	9.79244	0	15.9351	0	0	0	0	0	0	0	8.43267	0	0	0	0	4.2551	0	0	0.138021	0	0.300515	0	0	0	0	0	0	0	0.0983425	0	0	0	0	0.05152	-0.0724762	0	0	0.186527	0.379083	0	0	-0.135328	0
ENST00000216218	ENST00000216218.8	ENSG00000100380.15	ST13	HGNC:11343	8086.96	11339.8	10814.3	9888.76	7878.99	7561.66	8753.4	9526.99	10687.6	12557.2	11293.3	11809.2	14746.8	11988	6969.74	8226.06	8729.38	14611.3	177.026	163.508	165.272	160.141	161.112	158.354	150.763	173.071	167.147	181.435	177.191	192.854	186.475	177.056	186.632	186.831	173.465	191.823	-0.197557	-0.307618	-0.0352911	-0.22142	-0.135338	-0.00326299	-0.115266	-0.218372	-0.235673
ENST00000216223	ENST00000216223.10	ENSG00000100385.15	IL2RB	HGNC:6009	3.56329e-05	5.08443	0	0	0	0	0.43976	3.48404e-05	0	5.65807	0.0268712	1.35978e-05	0.046757	0	0	0.00902044	0	2.90471e-05	6.08597e-07	0.0572008	0	0	0	0	0.00590961	4.93829e-07	0	0.0637855	0.000328953	1.73262e-07	0.000461313	0	0	0.000159849	0	2.97537e-07	-4.29256e-07	0.00827008	-0.0892064	-2.49964e-07	0	7.12444e-07	0.079775	-0.00066538	0
ENST00000216225	ENST00000216225.9	ENSG00000100387.9	RBX1	HGNC:9928	1054.38	1565.97	1676.22	1470	1084.4	1015.76	1253.38	1074.81	1377.4	1628.64	1388.75	1170.6	1720.04	1577.66	844.985	1014.77	1214.07	1634.76	76.948	75.2775	85.4044	79.3645	73.9257	70.917	71.9694	65.0949	71.8168	78.4514	72.6428	63.7329	72.5119	77.6829	75.4339	76.8374	80.4302	71.5508	0.00528084	-0.0931724	-0.0275607	0.416606	-0.0705894	-0.301025	0.0507129	0.128582	-0.0878797
ENST00000216237	ENST00000216237.10	ENSG00000100395.15	L3MBTL2	HGNC:18594	1108.54	1621.86	1457.61	1336.9	920.168	926.282	1122.06	1116.13	1209.71	1714.99	1658.69	1531.03	1907.04	1356.81	761.146	844.576	776.112	1547.83	24.4591	23.5713	22.4533	21.8221	18.9654	19.552	19.4791	20.4371	19.0693	24.9762	26.2315	25.2016	24.3063	20.1985	20.5435	19.3345	15.5449	20.482	-0.0981336	0.010227	-0.0290083	-0.159864	-0.0864629	0.373719	-0.148299	-0.149065	-0.0679731
ENST00000216241	ENST00000216241.14	ENSG00000100399.16	CHADL	HGNC:25165	6	6.39277	0	2	0	0	0	7.61428	0	10.2971	0	0	3.40523e-05	11	0	6.38176	0	0	0.171396	0.120287	0	0.0422657	0	0	0	0.180506	0	0.194151	0	0	5.61908e-07	0.212008	0	0.189145	0	0	0	-0.249924	-0.0277564	0	-0.2774	0.239406	0.163869	0.0597222	0
ENST00000216252	ENST00000216252.4	ENSG00000100410.8	PHF5A	HGNC:18000	1313.48	2013.06	2098.88	2058.89	1252.79	1165.52	1757.62	1597.33	1788.8	2297.03	1918.62	1928.47	2593.79	2101.56	1103.91	1211.6	1600.77	2131.31	110.5	111.552	123.275	128.139	98.4514	93.803	116.34	111.519	107.514	127.55	115.69	121.034	126.05	119.287	113.603	105.755	122.248	107.534	-0.000260164	0.136383	-0.205287	0.0262576	-0.274412	-0.131401	-0.0520912	0.0235234	-0.273637
ENST00000216254	ENST00000216254.9	ENSG00000100412.17	ACO2	HGNC:118	1992.13	2882.64	2616.96	2502.82	2438.82	2325.6	2285.55	2374.91	2598.46	2895.68	2590.96	2606.94	3361.37	2717.69	1540.93	1805.78	1833.61	3373.39	52.15	49.706	47.8281	48.4703	59.6379	58.2413	47.0752	51.594	48.598	50.0337	48.6145	50.9123	50.8304	48.0008	49.3443	49.0463	43.5731	52.9619	-0.121658	-0.0579709	0.0586194	-0.0883649	0.307414	0.238722	0.0313943	-0.0672367	0.234774
ENST00000216259	ENST00000216259.8	ENSG00000100417.12	PMM1	HGNC:9114	257.479	339.889	313.854	346.536	361.936	366.241	261.755	254.353	297.062	366.74	338.013	311.102	426.592	448.099	260.164	197.591	246.715	432.476	17.3443	15.0811	14.7602	17.2692	22.7746	23.6015	13.8731	14.2189	14.2964	16.306	16.3198	15.6341	16.5996	20.3657	21.4377	13.8098	15.0864	17.4717	-0.272127	0.0061583	0.0840556	-0.0778585	0.154126	-0.0799753	-0.10706	0.0538699	0.132822
ENST00000216264	ENST00000216264.13	ENSG00000100422.14	CERK	HGNC:19256	3431.09	5159.24	4292.54	4093.05	3478.29	3448	4138.3	4168	4538.7	4492.35	4297.22	3921.02	4781	3508.11	1892.02	3150.3	3099.14	5411.89	52.8382	52.3339	46.1508	46.6307	50.0365	50.7975	50.1421	53.267	49.9359	45.663	47.432	45.0474	42.5309	36.4503	35.6417	50.3353	43.3244	49.9833	-0.00134077	-0.00543935	0.20635	0.0341629	0.446554	0.291976	0.139091	0.129851	0.499394
ENST00000216267	ENST00000216267.12	ENSG00000100425.19	BRD1	HGNC:1102	0	0	28.9092	0	0.000580294	0	0.0107926	0	0	14.2162	14.183	42.354	0	0	14.4126	0	0	0	0	0	0.29844	0	8.01542e-06	0	0.000125563	0	0	0.138749	0.150317	0.46722	0	0	0.260695	0	0	0	0	0.000181138	-0.18745	-0.176306	1.15638e-05	0	-0.202032	0	-0.334219
ENST00000216268	ENST00000216268.6	ENSG00000100426.7	ZBED4	HGNC:20721	3479	4598	3668	3626	3198	3337	4260	4171	3995	4231	4334	3839	4403	3396	2026	3347	3023	5023	33.6779	29.3185	24.7896	25.9674	28.9185	30.9034	32.4463	33.5078	27.6295	27.0339	30.071	27.7245	24.6213	22.1805	23.991	33.6164	26.5647	29.1618	-0.0752178	-0.0496096	0.306843	-0.155493	0.368127	0.324103	-0.0353723	0.0738736	0.352303
ENST00000216271	ENST00000216271.10	ENSG00000100429.18	HDAC10	HGNC:18128	133.65	98.772	176.662	168.881	239.563	216.888	122.73	128.083	117.317	156.873	134.93	158.261	182.666	229.021	93.8269	103.795	54.0356	202.354	3.7557	1.82826	3.46589	3.51085	6.28851	5.83065	2.71355	2.98695	2.35532	2.90968	2.71769	3.31781	2.96518	4.34219	3.22528	3.02624	1.37841	3.41031	-0.394432	-0.116635	0.282606	0.0486487	0.448191	0.745292	-0.394491	0.186014	0.692977
ENST00000216274	ENST00000216274.10	ENSG00000129465.16	RIPK3	HGNC:10021	23.1734	26.9648	25.3876	16.0794	0	12.6133	26.4968	22.8368	21.7885	40.7435	38.6612	33.9321	26.2638	19.759	13.7299	21.0553	18.5	27.2488	0.937934	0.718888	0.717387	0.481462	0	0.488394	0.843803	0.767066	0.630051	1.08847	1.12157	1.02459	0.61406	0.539584	0.679778	0.884197	0.679719	0.66144	-0.0275164	-0.0312654	-0.107927	-0.237412	-0.622541	0.073136	-0.303656	-0.123673	-0.174514
ENST00000216277	ENST00000216277.13	ENSG00000090060.19	PAPOLA	HGNC:14981	3078.5	3986.86	3801.43	3654.46	2493.17	2603.75	3382.75	3632.98	3480.25	3954.79	4158.07	3680.67	4147.64	3740.83	2136.9	3061.84	2886.23	4703.76	46.5885	39.7422	40.1639	40.914	35.245	37.6962	40.2786	45.6266	37.6284	39.5038	45.1024	41.5548	36.2586	38.1961	39.5586	48.0759	39.6502	42.6919	-0.177701	-0.249619	0.232557	-0.047943	-0.11293	0.197888	-0.178318	0.169858	-0.0678155
ENST00000216281	ENST00000216281.13	ENSG00000080824.19	HSP90AA1	HGNC:5253	102465	144738	141782	135297	69615.4	67227.7	85855.8	90626.9	81745.4	135979	143627	137302	174809	112081	74644.1	64830.3	76256.4	114447	2230.76	2075.59	2155	2179.09	1415.76	1400.18	1470.66	1637.38	1271.47	1954	2241.21	2230.02	2198.43	1646.35	1987.88	1464.4	1507.06	1494.32	-0.232815	0.00614653	0.191013	-0.0493462	-0.217552	0.119582	-0.110703	-0.0127403	-0.505311
ENST00000216286	ENST00000216286.10	ENSG00000087303.19	NID2	HGNC:13389	2.57844	2.36346	6.03591	1.59959	3.22623	11.5416	1.08522	0	1.62544	3.10894	0	11.1473	1.60504	6.47231	3.17944	5.48631	0	4.35684	0.0359939	0.0217321	0.0588253	0.0165192	0.0420701	0.154134	0.0119194	0	0.016211	0.0286457	0	0.116091	0.0129428	0.0609598	0.0542925	0.0794616	0	0.0364757	-0.0284864	-0.0932175	0.0102693	-0.0759895	-0.0259177	0	0.031017	0.0050848	0.130535
ENST00000216288	ENST00000216288.11	ENSG00000075413.19	MARK3	HGNC:6897	374.347	470.559	427.021	376.404	276.219	366.089	338.214	291.152	373.713	436.121	502.733	310.252	323.134	288.903	259.722	332.665	254.451	508.896	9.13696	7.56525	7.27656	6.79658	6.29777	8.54817	6.49507	5.89742	6.51676	7.02603	8.79495	5.64933	4.55597	4.75764	7.75449	8.42441	5.63776	7.44932	-0.168725	-0.33046	0.336867	0.315822	0.341979	0.0553601	-0.193543	0.488804	0.1252
ENST00000216294	ENST00000216294.5	ENSG00000023608.5	SNAPC1	HGNC:11134	683.961	1019.15	1032.17	857	522	569.831	778	824.346	759.78	980.057	980.208	919	1131.35	755.875	521	660.872	694.045	910.986	19.0027	18.651	20.0209	17.6146	13.5475	15.1457	17.007	19.0068	15.0812	17.9726	19.5196	19.0482	18.1573	14.1692	17.7067	19.0505	17.5044	15.1794	-0.00878101	-0.155078	0.0762778	0.0683529	-0.0603718	0.112622	-0.0623941	-0.0414566	-0.21241
ENST00000216297	ENST00000216297.7	ENSG00000092201.10	SUPT16H	HGNC:11465	12206.1	17172.8	15135.7	14426	9100.25	9244.35	13010.5	13122	10094.1	14646.9	16966.9	15683.8	19434.3	11796.7	7986.43	8906.42	9257.31	13304.9	188.38	174.575	163.084	164.708	131.195	136.488	157.986	168.064	111.299	149.204	187.685	180.578	173.26	122.838	150.775	142.616	129.694	123.149	-0.144723	0.146685	0.334365	-0.146158	0.0942207	0.371377	-0.103895	-0.0726006	-0.142628
ENST00000216330	ENST00000216330.7	ENSG00000100442.11	FKBP3	HGNC:3719	35.5545	29.5985	11.1725	14.856	26.2401	22.2032	15.0594	21.837	22.3306	7.44858	7.38751	29.2568	18.571	15.0227	7.39016	11.0204	3.7452	14.6827	1.63364	0.895802	0.358394	0.504977	1.12624	0.975967	0.544419	0.832662	0.733039	0.225896	0.243292	1.00287	0.492909	0.465715	0.415367	0.525367	0.156211	0.404601	0.303144	0.0179075	1.10322	-0.560164	0.536701	0.664536	0.608644	0.0116156	0.481383
ENST00000216336	ENST00000216336.3	ENSG00000100448.4	CTSG	HGNC:2532	142	234.431	261.339	257	381.307	348.387	165.338	152	151.001	160	144.442	159	256	338.314	154.243	77	87	141	14.6196	15.898	18.7845	19.5744	36.6713	34.3137	13.3932	12.9869	11.1069	10.8728	10.6588	12.2123	15.225	23.5005	19.4254	8.22511	8.13094	8.70614	0.318858	0.641747	0.395694	0.582487	0.620653	0.615239	0.535435	0.342634	0.789866
ENST00000216338	ENST00000216338.9	ENSG00000100450.13	GZMH	HGNC:4710	5.21464	6	5.55087	5	4	7	8	5	5	7.53277	5	4.74148	13.2674	15	1.33823	4	6	10	0.51854	0.392999	0.385362	0.367822	0.371556	0.66591	0.625912	0.412613	0.355217	0.494411	0.356366	0.351744	0.762104	1.00638	0.162782	0.412689	0.541608	0.596374	-0.236274	0.202805	0.023108	0.0354404	-0.548781	-0.126069	0.038447	-0.365419	0.51873
ENST00000216350	ENST00000216350.12	ENSG00000100462.16	PRMT5	HGNC:10894	0	13.604	8.02917	32.0263	16.4759	0	13.8045	0	16.9242	0	0	0	31.7834	0	0	0	8.55084	0	0	0.289503	0.181102	0.765455	0.497232	0	0.350905	0	0.390641	0	0	0	0.593164	0	0	0	0.250777	0	0.47575	0.433926	0	0.240134	0.582298	-0.322825	0.366815	0.148146	0
ENST00000216361	ENST00000216361.9	ENSG00000100473.18	COCH	HGNC:2180	158.166	227.77	215.481	151.846	183.525	222.826	220.09	127.795	259.353	269.52	167.199	288.707	311.895	214.739	109.419	211.823	118.003	306.221	4.41549	4.18836	4.19976	3.13602	4.78594	5.95101	4.83427	2.9607	5.17277	4.96629	3.34556	6.01282	5.02973	4.04472	3.7366	6.13542	2.99043	5.12698	0.0107434	-0.290445	-0.139743	-0.43155	0.197776	-0.0107893	0.255739	-0.543852	0.553373
ENST00000216367	ENST00000216367.10	ENSG00000100479.14	POLE2	HGNC:9178	507.313	566.191	454.404	692.53	281.017	441.904	468.593	599.685	378.639	575.92	549.653	498.345	719.508	407.364	324.536	368.376	457.914	533.87	23.1763	17.0378	14.4931	23.4054	11.9924	19.3133	16.8434	22.7356	12.3583	17.3663	17.9981	16.9846	18.9878	12.5564	18.1363	17.4608	18.9901	14.6273	-0.226329	-0.0490783	0.396537	-0.215135	-0.0612972	0.247766	-0.0748296	0.288081	0.0861095
ENST00000216373	ENST00000216373.10	ENSG00000100485.12	SOS2	HGNC:11188	538.955	700.327	674.233	561.301	568.205	672.212	569.109	599.009	682.892	638.171	757.379	690.277	701.096	638.386	395.63	473.802	502.771	775.652	6.60304	5.65163	5.76701	5.08741	6.50283	7.87874	5.48595	6.09032	5.97736	5.16064	6.65079	6.30914	4.9618	5.277	5.92923	6.02273	5.59161	5.69926	0.0586794	-0.114714	0.303495	-0.111182	0.257361	0.105219	-0.2019	0.0300791	0.357661
ENST00000216378	ENST00000216378.2	ENSG00000100490.10	CDKL1	HGNC:1781	29.2135	21.3546	18.7756	27.6602	12.4777	4.71277	26.8603	27.854	16.0803	11.753	38.6839	22.5431	20.5934	21.9123	13.1833	19.4355	4.1832	12.1762	0.974367	0.469151	0.437202	0.682502	0.388758	0.150375	0.70488	0.770978	0.383177	0.25874	0.924779	0.560929	0.396769	0.493105	0.537874	0.672574	0.126655	0.243563	0.153506	0.0276001	0.64941	-0.119142	-0.10452	0.6525	-0.38971	0.268514	-0.418834
ENST00000216392	ENST00000216392.8	ENSG00000100504.17	PYGL	HGNC:9725	20.461	8.32122	41.0588	0.00560374	20.6387	0	9.52508	8.78612	19.3046	22.7177	25.307	36.2226	39.6951	33.1205	29.4199	14.9521	14	12.2176	0.521732	0.139762	0.730931	0.000105708	0.491596	0	0.191097	0.185923	0.35168	0.382349	0.462519	0.689057	0.584693	0.569809	0.917654	0.395574	0.324059	0.186839	0.18763	-0.228568	0.138592	0.0353298	-0.0737318	-0.158957	-0.359723	-0.664051	-0.939343
ENST00000216410	ENST00000216410.8	ENSG00000100522.10	GNPNAT1	HGNC:19980	2259.45	3155.11	2689.59	2373.69	1544.49	1409.29	2644.81	2447.86	2426.35	2689.66	2733.9	2697.73	3083.94	2613.51	1543.27	2104.14	2083.48	2933.75	40.3941	37.1545	33.5699	31.3941	25.7932	24.1032	37.2027	36.3176	30.9909	31.7386	35.0321	35.9806	31.8487	31.5247	33.75	39.0296	33.8127	31.4556	-0.0208061	-0.0673944	0.338432	-0.0972514	-0.279667	0.100242	0.0825699	-0.0201039	-0.469144
ENST00000216414	ENST00000216414.12	ENSG00000100526.21	CDKN3	HGNC:1791	1.09036	2.27003	1.12435	0	1.1659	0	0	0	3.33943	0	0	0	0	2.27027	0	1.13612	0	0	0.545195	0.747645	0.392494	0	0.544565	0	0	0	1.19295	0	0	0	0	0.765899	0	0.589402	0	0	1.13287	-0.668484	0.627789	0.477671	-0.193203	0	0.805412	0	0
ENST00000216416	ENST00000216416.9	ENSG00000100528.12	CNIH1	HGNC:19431	995.52	1261.68	1264.3	1217.14	1129.16	1381.5	1029	1245.34	1423.05	1178.08	1109.97	1241.31	1390.74	1165.03	773.735	899.959	826.202	1546.87	14.3194	11.9538	12.6963	12.9517	15.1718	19.0102	11.6455	14.8655	14.6239	11.1848	11.4434	13.3202	11.5556	11.3064	13.614	13.4309	10.7879	13.3441	0.123292	-0.190538	0.330287	-0.0642723	0.39407	0.428583	0.0579954	0.152107	0.453383
ENST00000216420	ENST00000216420.12	ENSG00000100532.13	CGRRF1	HGNC:15528	150.084	204.313	243.294	218.43	182.888	140.027	182.503	185.532	211.02	240.661	169.554	209.374	188.051	204.919	96.4593	139.977	184.576	275.052	5.7469	5.1532	6.50399	6.18758	6.54169	5.12944	5.49837	5.89567	5.77283	6.08247	4.65346	5.98104	4.15954	5.29411	4.51815	5.5611	6.41578	6.31647	-0.111388	-0.0138598	-0.070029	0.104215	0.260885	-0.104909	0.122203	0.478263	0.151571
ENST00000216442	ENST00000216442.12	ENSG00000100554.12	ATP6V1D	HGNC:13527	1280.95	1756	1619.97	1557.83	1094.13	1226.46	1409.95	1547.93	1641.82	1863.91	1728.34	1604.13	1978.83	1592.33	987.647	1152.41	1350.02	2066.79	62.6887	56.6061	55.3495	56.4009	50.0186	57.4209	54.2907	62.8671	57.4049	60.2085	60.6254	58.5668	55.9418	52.5778	59.1257	58.5153	59.9753	60.6616	-0.0782833	-0.106222	0.0573065	-0.0801072	-0.0706099	0.0668476	-0.0973039	0.0115873	-0.0414983
ENST00000216452	ENST00000216452.9	ENSG00000100564.9	PIGH	HGNC:8964	611.914	860.234	835.662	829.367	677.349	618.89	808.015	745.564	892.706	920.442	850.956	764.466	910.306	788.219	419.04	627.152	634.693	1086.49	35.5256	32.8965	33.8713	35.6211	36.7341	34.3735	36.9093	35.9212	37.0276	35.2714	35.4101	33.1104	30.5288	30.8752	29.7594	37.7772	33.4496	37.8301	-0.0301271	-0.0326552	0.0100749	0.0318264	0.243434	0.0999657	-0.103202	0.216006	0.201642
ENST00000216455	ENST00000216455.9	ENSG00000100567.13	PSMA3	HGNC:9532	3102.83	4587.38	4869.53	4203.51	2482.98	2306.73	3705.54	3602.9	4674.42	4961.13	4439.63	4192.96	5224.42	4216.85	2470.22	3257.07	4050.55	5334.7	299.68	291.841	328.35	300.346	224.016	213.136	281.59	288.78	322.548	316.269	307.338	302.118	291.48	274.79	291.846	326.387	355.132	309.009	0.0616706	-0.212287	-0.077475	0.119743	-0.29354	-0.297452	-0.0743916	0.0430815	-0.451616
ENST00000216463	ENST00000216463.8	ENSG00000100575.14	TIMM9	HGNC:11819	21.0158	16.9549	16.8314	32.7528	20.0487	11.6385	30.3619	20.9068	48.1279	38.2788	48.1921	35.0553	77.2065	29.9387	13.2973	20.3169	27.3802	32.8902	1.71823	0.913086	0.960736	1.98104	1.53118	0.910313	1.95312	1.41853	2.81124	2.06571	2.82409	2.13818	3.64636	1.6515	1.32989	1.72344	2.03211	1.61273	0.544702	0.116807	-0.173553	-0.678531	-0.0669996	-0.326193	-0.999216	-0.640286	-0.286452
ENST00000216465	ENST00000216465.10	ENSG00000100577.19	GSTZ1	HGNC:4643	371.223	595.792	562.625	504.538	494.679	490.521	413.495	418.324	470.998	630.757	485.603	478.481	644.151	538.098	286.047	335.36	388.917	550.422	26.5755	28.0946	28.12	26.7208	33.0808	33.5941	23.2907	24.8528	24.0897	29.8047	24.9171	25.5544	26.6382	25.9908	25.0496	24.9094	25.2743	23.6321	0.0265556	-0.0930726	-0.159761	0.133056	0.33649	-0.0233336	0.166851	0.00430606	0.409264
ENST00000216468	ENST00000216468.8	ENSG00000100580.8	TMED8	HGNC:18633	5675	7643.75	6983	6301.66	5426	5728.95	6095.21	6336	6684	6434	6528.95	5905	7042.75	5809	3638.94	4673.97	4202.38	7505.51	48.5503	43.0739	41.7078	39.8832	43.3622	46.8878	41.0279	44.9838	40.8534	36.3314	40.0348	37.6878	34.8048	33.5304	38.0819	41.4875	32.636	38.5094	0.0831507	-0.0156889	0.408503	0.142621	0.361463	0.451121	0.103076	0.191357	0.29316
ENST00000216471	ENST00000216471.5	ENSG00000100583.5	SAMD15	HGNC:18631	10.8057	27.9287	21.2681	13.2256	13.0707	2.12108	23.7588	19	6.00793	29.6963	36.3768	18.8379	36.4687	14.302	7.06252	20.8564	11.4738	23	0.256586	0.436831	0.352581	0.23233	0.289925	0.0481833	0.443884	0.374411	0.101923	0.465434	0.619118	0.333709	0.500232	0.229134	0.205143	0.513836	0.247322	0.327543	-0.268736	-0.068254	-0.221818	0.0202707	0.0696448	0.13998	-0.172318	-0.283797	-0.201314
ENST00000216479	ENST00000216479.8	ENSG00000100591.8	AHSA1	HGNC:1189	4332.21	6207.98	6006.53	5465.19	2893	2974.58	3958.05	3975.7	4344.74	6264.21	6355.85	5611.13	7534.85	5526.62	3244.07	3110.5	3591.23	5973.02	265.253	250.371	256.758	247.552	165.465	174.235	190.677	202.013	190.056	253.159	278.929	256.305	266.5	228.309	242.974	197.6	199.604	219.334	-0.205697	-0.0511896	0.0670692	0.00254011	-0.462075	0.017222	-0.155244	-0.105991	-0.477431
ENST00000216484	ENST00000216484.7	ENSG00000100596.8	SPTLC2	HGNC:11278	2022.94	2826.37	2387.73	1987.52	2043.35	1972.71	1698.09	1693.68	2077.49	2111.51	2101.91	2326.9	2628.2	2004.01	1531.8	1377.13	1222.66	2463.26	16.6961	15.3654	13.7584	12.1354	15.7536	15.5759	11.027	11.6005	12.25	11.5027	12.4341	14.3273	12.5303	11.1595	15.465	11.7927	9.16037	12.1928	0.00624722	-0.0890391	0.501189	-0.0545727	0.462393	0.310533	0.284745	-0.0427364	0.00968371
ENST00000216487	ENST00000216487.12	ENSG00000100599.16	RIN3	HGNC:18751	244.111	374.881	238.178	247.001	215.238	221.415	262.869	265.368	317.399	265.565	338.602	259.027	353.423	270.951	98.498	225.791	189.048	458.824	4.38257	4.4332	2.98533	3.28057	3.60966	3.80284	3.71318	3.95372	4.07112	3.14694	4.35712	3.4693	3.66528	3.28204	2.16315	4.20585	3.08098	4.94024	-0.228219	-0.143432	0.37625	-0.165349	0.106361	0.279595	0.0203426	-0.12416	0.602526
ENST00000216489	ENST00000216489.8	ENSG00000100601.10	ALKBH1	HGNC:17911	495.483	745.437	632.662	583.289	404.093	337.951	551.266	607.165	422.621	696.252	657.042	603.976	731.153	596.214	272.124	553.634	411.415	708.575	13.7422	13.6182	12.2504	11.968	10.4693	8.96688	12.0297	13.975	8.37424	12.7459	13.0614	12.4969	11.7141	11.1569	9.23236	15.9315	10.3582	11.7862	-0.447816	-0.377905	0.100954	-0.0265971	-0.0840011	0.398818	0.0560286	0.0285313	-0.0379251
ENST00000216492	ENST00000216492.10	ENSG00000100604.13	CHGA	HGNC:1929	0	0	0	0	0	0	0	0	0	0	1	0	1.57955	18.1191	0	1	0	0	0	0	0	0	0	0	0	0	0	0	0.0270721	0	0.0344633	0.461744	0	0.0391884	0	0	0	-0.0554573	0	0	-0.547691	0	-0.0385374	-0.0488825	0
ENST00000216500	ENST00000216500.9	ENSG00000100612.14	DHRS7	HGNC:21524	155.403	80.906	64.0762	146.565	87.9209	150.297	57.3301	76.006	87.5877	85.7532	33.1874	107.83	74.1036	89.2497	53.3298	21.464	65.3149	142.79	4.89445	1.67845	1.40893	3.41495	2.58668	4.5285	1.42067	1.98659	1.97085	1.78267	0.749181	2.53361	1.3482	1.89655	2.05462	0.701391	1.86738	2.69714	-0.315531	0.50869	1.08289	-0.552747	0.308315	0.0587657	0.614717	0.910841	0.855893
ENST00000216513	ENST00000216513.5	ENSG00000100625.9	SIX4	HGNC:10890	28.9056	55.5689	23.9614	27.3392	40.2072	45.1956	45.1213	42.9722	41.7113	48	39.6175	28.7829	21.663	39.4146	22.2462	17.7123	33	36.3517	0.297967	0.377311	0.172444	0.208488	0.387165	0.445699	0.365959	0.367611	0.307189	0.32659	0.292713	0.221348	0.128996	0.274129	0.280517	0.189438	0.308799	0.224735	0.093998	0.199635	-0.0314688	-0.0589556	0.122628	0.063415	0.0914527	0.0981631	0.17504
ENST00000216517	ENST00000216517.10	ENSG00000100629.17	CEP128	HGNC:20359	0	0	0	7.86756e-08	46.6135	35.966	0	44.0262	29.6385	4.2842	2.87515e-07	36.9129	0	0	23.5941	0	1.83665	27.242	0	0	0	2.83324e-09	2.11959	1.67489	0	1.77853	1.03076	0.137651	1.00314e-08	1.3405	0	0	1.40493	0	0.0811589	0.795305	0.177789	0	-0.186058	-1.22682	1.64136	1.36174	-1.44723e-08	4.0875e-09	0.153482
ENST00000216520	ENST00000216520.6	ENSG00000100632.11	ERH	HGNC:3447	9.56709	10.3428	29.7138	24.0566	12.291	7.59057	16.4273	6.45026	21.5126	10.2485	26.6801	13.1038	20.8086	20.287	18.1437	10.572	26.09	9.37858	1.61783	1.15205	3.50801	3.00951	1.94154	1.22797	2.18567	0.905201	2.59903	1.1439	3.23377	1.65312	2.03267	2.31464	3.75315	1.85488	4.005	0.951153	0.883283	0.158167	0.288132	0.764798	-0.172279	-1.39343	-0.976228	0.40284	-1.09316
ENST00000216554	ENST00000216554.8	ENSG00000100664.11	EIF5	HGNC:3299	607.338	814.799	687.597	535.466	306.651	288.503	486.465	676.973	508.015	601.407	831.556	644.267	559.583	609.431	313.694	529.793	522.281	752.509	7.16334	6.3302	5.66198	4.67225	3.37859	3.25533	4.51442	6.6263	4.28083	4.68197	7.02983	5.66899	3.81259	4.84977	4.52594	6.4833	5.59197	5.32301	-0.259847	-0.440467	0.522767	-0.00151795	-0.417915	0.210275	-0.131518	0.237108	-0.37695
ENST00000216602	ENST00000216602.10	ENSG00000100711.14	ZFYVE21	HGNC:20760	57.3122	42.6346	83.2302	36.3303	72.9101	38.4112	69.4737	35.6104	60.0584	53.3682	79.8896	70.707	102.328	114.785	56.7752	45.425	53.3105	62.5823	2.98306	1.4617	3.02444	1.39892	3.54494	1.91263	2.84512	1.53818	2.23334	1.83347	2.9804	2.74557	3.07666	4.03099	3.61486	2.4531	2.51885	1.95356	0.13057	0.155137	0.491309	0.103604	-0.146583	-0.471312	-0.693255	-0.765003	-0.663961
ENST00000216639	ENST00000216639.8	ENSG00000100749.9	VRK1	HGNC:12718	2200.2	3273.84	3309.84	3209.44	2199.36	2144.83	2419.04	2436.03	2420.83	2880.59	2770.45	2799.35	3712.43	2774.66	1845.79	1910.56	2052.32	2750.77	102.644	100.603	107.802	110.767	95.8456	95.7243	88.7929	94.3122	80.6864	88.7007	92.638	97.4277	100.046	87.3357	105.334	92.4774	86.9142	76.9635	0.0672979	-0.0580173	0.208441	0.144568	0.13269	0.116565	0.117772	0.145479	-0.136657
ENST00000216714	ENST00000216714.8	ENSG00000100823.12	APEX1	HGNC:587	3813.93	5940.51	5186.03	4808.31	3136.18	3208.75	4087.04	4128.13	4357.56	5643.28	5187	4707.59	6063.44	4193.6	2190.82	3051.89	3460.61	5297.2	210.156	215.612	199.505	196.006	161.427	169.147	177.191	188.772	171.545	205.246	204.858	193.518	193	155.908	147.67	174.479	173.1	175.055	-0.029056	0.0221309	0.0339384	0.0437289	0.049873	0.124351	0.0734658	0.0221828	0.194664
ENST00000216727	ENST00000216727.9	ENSG00000100836.11	PABPN1	HGNC:8565	4082.18	6486.65	4616.72	4398.45	3111.68	3001.95	4784.48	4441.33	4672.03	5655.36	6124.29	4845.04	6183.48	4963.01	2425.7	3489.27	4035.03	6023.58	171.867	179.888	135.701	136.996	122.377	120.91	158.489	155.177	140.531	157.158	184.809	152.178	150.385	140.98	124.926	152.419	154.213	152.095	-0.113311	0.0559801	0.128297	-0.164188	-0.20261	0.00893153	-0.0387276	-0.133589	-0.046764
ENST00000216756	ENST00000216756.11	ENSG00000100865.15	CINP	HGNC:23789	622.329	904.414	864.772	924.534	574.461	573.402	655.187	721.004	697.538	862.799	810.477	876.926	1059.28	888.889	497.081	537.72	581.782	893.224	60.2886	57.7118	58.488	66.2594	51.9855	53.1415	49.9397	57.9653	48.278	55.1697	56.2762	63.3773	59.2785	58.0998	58.9061	54.0476	51.1624	51.8963	-0.102222	-0.111891	0.125828	-0.113954	-0.157558	0.176856	0.0357144	0.158094	-0.145967
ENST00000216774	ENST00000216774.11	ENSG00000100883.13	SRP54	HGNC:11301	2464.14	3671.27	3414.76	3358.33	2247.5	2259.85	2945.98	2961.98	2717.83	3733.98	3636.82	3484.62	4321.43	2970.73	1950.17	2392.18	2678.12	3332.01	83.1422	81.5933	80.4389	83.828	70.8373	72.9449	78.208	82.938	65.5156	83.1579	87.9522	87.7136	84.2276	67.6288	80.4908	83.7443	82.0279	67.4253	-0.0408373	-0.0974703	-0.000269329	-0.123438	0.0659194	0.0157275	-0.107006	-0.00678065	-0.140186
ENST00000216780	ENST00000216780.9	ENSG00000100889.12	PCK2	HGNC:8725	296.83	441.617	487.544	490.63	887.174	859.217	262.019	288.945	337.5	343.556	314.499	330.86	401.531	622.361	361.368	171.689	190.808	364.36	10.0578	9.8565	11.5334	12.2987	28.0808	27.8521	6.98543	8.12504	8.17024	7.68366	7.63806	8.36363	7.85932	14.2282	14.9783	6.03591	5.86904	7.40434	0.125826	0.182633	0.348689	0.420642	0.933324	0.409722	0.32978	0.586016	0.852561
ENST00000216797	ENST00000216797.10	ENSG00000100906.12	NFKBIA	HGNC:7797	268.451	392.206	332.661	346	295.082	289.704	342.154	370.286	367.675	385.742	378.375	362.104	520.225	467.296	221.379	262.119	316.937	484.21	13.5531	13.0427	11.7253	12.9229	13.9162	13.9922	13.5913	15.5141	13.2618	12.8542	13.6919	13.6383	15.1717	15.9176	13.6718	13.7302	14.5252	14.6611	-0.135029	-0.0136719	0.0710002	-0.202051	-0.18164	0.0890854	-0.065197	-0.216018	0.0311647
ENST00000216799	ENST00000216799.9	ENSG00000100908.14	EMC9	HGNC:20273	63.2117	90.7564	90.2792	63.0176	61.0738	84.8942	63.6876	63.4916	77.1671	87.4268	70.7307	105.662	114.087	157.286	60.9089	54.8711	61.6598	105.323	7.41159	7.00927	7.39011	5.46619	6.68921	9.5225	5.87535	6.17796	6.46416	6.76603	5.94416	9.24247	7.72717	12.4427	8.73599	6.67518	6.56283	7.40623	-0.171479	-0.158766	0.115201	-0.287801	-0.80592	-0.0753524	0.205871	-0.432598	0.112078
ENST00000216802	ENST00000216802.10	ENSG00000100911.16	PSME2	HGNC:9569	566.143	795.652	878.969	796.008	459.085	440.169	703.622	690.282	744.105	1031.32	907.199	904.854	1287.23	953.556	532.854	471.528	705.222	883.077	72.3336	66.9605	78.4037	75.2385	54.7914	53.8012	70.7323	73.1906	67.9225	86.9726	83.0778	86.2477	95.0037	82.2	83.2797	62.5066	81.7928	67.6663	0.00537348	0.175716	-0.262581	-0.13591	-0.57654	-0.158268	-0.307028	-0.332569	-0.620977
ENST00000216807	ENST00000216807.12	ENSG00000100916.14	BRMS1L	HGNC:20512	131.09	164.703	124.374	124.307	92.5579	103.01	120.871	137.329	127.093	187.803	215.128	175.338	201.962	212.898	139.11	151.415	130.837	236.17	3.57372	2.95757	2.36718	2.50701	2.35706	2.68652	2.59262	3.10691	2.47536	3.37932	4.20356	3.56601	3.18047	3.91593	4.63903	4.28278	3.23785	3.86133	-0.484186	-0.556261	0.0626622	-0.439395	-0.550266	-0.0452805	-0.394884	-0.253424	-0.613188
ENST00000216832	ENST00000216832.9	ENSG00000100941.9	PNN	HGNC:9162	3442.88	4899.76	4296.26	3635.79	2104.14	2265.07	3549.5	3191.14	2507.05	4338.52	5546.04	4810.56	6004.67	3988.44	2934.84	2501.93	2647.42	3823.9	67.8138	63.5701	59.0794	52.9791	38.7148	42.6812	55.0083	52.1624	35.2797	56.4044	78.2975	70.6882	68.3213	53.0043	70.7128	51.1301	47.3363	45.1713	-0.347834	0.103525	0.261536	-0.254865	-0.443399	0.137298	-0.296409	-0.360898	-0.715217
ENST00000216840	ENST00000216840.11	ENSG00000100949.15	RABGGTA	HGNC:9795	316.444	511.246	444.662	487.58	438.61	370.479	428.716	498.497	465.014	524.461	445.243	469.229	639.639	590.981	385.269	299.543	339.854	554.941	12.2344	13.0195	12.0023	13.9457	15.8405	13.7027	13.0412	15.9942	12.8445	13.3836	12.3381	13.5339	14.2853	15.4159	18.2207	12.0157	11.9276	12.8674	-0.00238867	0.109419	-0.120137	-0.160661	0.0368378	0.394589	0.0718817	-0.0324186	-0.386579
ENST00000216877	ENST00000216877.10	ENSG00000132670.21	PTPRA	HGNC:9664	255.874	151.128	108.61	150.162	43.647	166.188	132.695	167.922	0	192.571	359.622	239.987	187.573	177.691	183.878	58.7511	24.0492	123.236	4.76378	1.85333	1.41171	2.06821	0.759077	2.95995	1.94377	2.59447	0	2.36642	4.79888	3.33325	2.01728	2.23204	4.18767	1.13487	0.406444	1.37601	-1.24854	0.463516	0.7758	-0.845395	-0.877628	1.35372	-1.02313	0.0241484	-0.389605
ENST00000216879	ENST00000216879.9	ENSG00000088833.18	NSFL1C	HGNC:15912	1589.67	1946.1	1779.05	1640.73	1066.46	1159.57	1479.25	1615.28	1691.12	1954.54	1904.67	1726.87	2204.63	1698.97	954.221	1326.34	1465.29	2220.9	41.8373	33.7368	32.6884	31.945	26.2184	29.1953	30.6311	35.2792	31.7978	33.9529	35.929	33.9056	33.5168	30.1685	30.7201	36.2173	35.007	35.0546	-0.136587	-0.234629	0.293456	-0.0512047	-0.195505	0.0108658	-0.0882899	-0.0672401	-0.0710752
ENST00000216923	ENST00000216923.5	ENSG00000020256.20	ZFP64	HGNC:15940	539.541	849.153	734.457	501.456	445.377	434.675	832.759	688.05	735.107	768.648	772.348	671.508	1007	759.778	412.733	570.041	523.61	861.795	12.4732	12.9307	11.8541	8.57621	9.61805	9.61341	15.1474	13.2004	12.1414	11.7289	12.7978	11.5814	13.4479	11.8509	11.6719	13.673	10.9885	11.9486	0.0213248	0.138135	0.0819876	0.0309422	-0.275353	0.24429	0.0138276	-0.59333	-0.255741
ENST00000216927	ENST00000216927.4	ENSG00000089012.14	SIRPG	HGNC:15757	0	21.5695	6.37946	8.16184	0	3.17553	1.69274e-06	5.41846	8.22312	17.4379	11.7897	2.27366	8.9351	23.823	16.825	0	0	0	0	1.68736	0.528955	0.717105	0	0.360795	1.58176e-07	0.534043	0.697731	1.36696	1.00359	0.201449	0.612993	1.90895	2.44432	0	0	0	0.763608	2.282e-07	-1.24303	0.34777	-1.5405	0.617339	0.4236	0.0902381	-1.33977
ENST00000216962	ENST00000216962.9	ENSG00000100994.12	PYGB	HGNC:9723	2021.3	2873.5	2214.74	2266.37	1749.74	1834.69	2203.69	2195.43	2378.57	2630.18	2578.09	2372.47	3223	2058.95	1119.65	1590.37	1746.51	3103.84	33.7824	31.6339	25.8424	28.0221	27.3174	29.3347	28.9785	30.4505	28.4016	29.0149	30.8835	29.5812	31.1165	23.2176	22.8907	27.578	26.4976	31.1114	-0.127194	0.0690205	0.21268	-0.188134	0.225632	0.193779	0.0335617	-0.146165	0.344519
ENST00000216968	ENST00000216968.5	ENSG00000101000.6	PROCR	HGNC:9452	5.9997	20	15.9456	17.106	13.2808	10	7.68285	17	7.80441	10	12	6	7	15	9	6	6.2824	9.20656	0.363174	0.797438	0.673869	0.766025	0.750957	0.579088	0.365909	0.853983	0.337514	0.39954	0.520637	0.270952	0.244768	0.612616	0.666416	0.376827	0.345212	0.334228	0.00354837	-0.0114859	-0.0379834	0.397278	0.118741	0.462794	0.241266	0.504629	-0.0776569
ENST00000217026	ENST00000217026.5	ENSG00000101057.16	MYBL2	HGNC:7548	9213.09	13830.7	11954.9	11675.3	9213.19	9132.35	10560	10946.7	11176.4	11636	11027.3	11740.9	14515	12986.2	6371.41	7823.64	8206.82	14067.5	247.884	245.115	224.564	232.392	231.558	235.064	223.549	244.423	214.838	206.644	212.658	235.668	225.596	235.743	209.699	218.403	200.444	226.997	-0.0790666	0.0334499	0.261363	-0.06933	-0.0257283	0.284889	0.204029	0.0426323	0.163991
ENST00000217073	ENST00000217073.7	ENSG00000101104.13	PABPC1L	HGNC:15797	1.6528	0	0.000928908	2.66241	9.75881	0.00142636	8.10128	0	9.93478	0.00025809	0.000864737	0.000171394	12.0234	13.8109	0	0	0	0.000615225	0.0571555	0	2.24264e-05	0.0681117	0.315239	4.71874e-05	0.220423	0	0.24545	5.89094e-06	2.14334e-05	4.42169e-06	0.240179	0.322234	0	0	0	1.27595e-05	0.316648	0.287381	0.0801791	2.5975e-05	-0.00765235	0	-3.09215e-05	-0.215486	6.80754e-05
ENST00000217075	ENST00000217075.7	ENSG00000101104.13	PABPC1L	HGNC:15797	1.50829	0	1.38885	0	1.28138	0	0	0	3.53502	0	0	2.67265	0	0	0	0	0	5.43104	0.305315	0	0.196276	0	0.242296	0	0	0	0.511235	0	0	0.403608	0	0	0	0	0	0.659335	-0.134877	0	0.384397	-0.23059	0.313009	0	0	0	0
ENST00000217109	ENST00000217109.9	ENSG00000101138.12	CSTF1	HGNC:2483	379.607	473.404	451.314	375.883	383.999	400.228	399.285	406.648	361.398	372.804	387.401	364.318	402.776	472.474	232.296	294.494	338.794	491.409	6.48701	5.32874	5.38442	4.75196	6.1298	6.54301	5.36857	5.76693	4.41227	4.20501	4.74504	4.64458	3.97599	5.44754	4.8559	5.22146	5.25559	5.03633	-0.157436	0.0337158	0.524491	0.177689	0.145113	0.113354	0.139601	0.209071	0.365248
ENST00000217133	ENST00000217133.2	ENSG00000101162.4	TUBB1	HGNC:16257	3.0447	2.02024	4.03202	8.06225	11.0939	7.05311	6.06471	10.1598	13.099	3.02765	13.0994	5.0573	8.0486	8.05028	8.05896	13.1324	7.07478	14.1671	0.0642498	0.028081	0.0594018	0.125861	0.218684	0.142386	0.100694	0.177921	0.197484	0.0421705	0.198129	0.0796161	0.0981111	0.114617	0.208029	0.287525	0.135524	0.179295	0.0220813	-0.226188	0.0302455	-0.0272686	0.128776	0.052885	-0.220829	0.0360053	-0.0806048
ENST00000217159	ENST00000217159.6	ENSG00000101187.16	SLCO4A1	HGNC:10953	464.342	717.922	593.568	581.333	410.43	366.632	580.669	537.722	516.793	678.416	631.533	618.34	801.787	644.762	335.544	328.012	370.74	659.367	12.2459	12.4713	10.9288	11.3419	10.1111	9.24999	12.0488	11.7686	9.73721	11.8093	11.9376	12.1656	12.2147	11.4726	10.8248	8.97525	8.87558	10.4289	-0.0900699	0.387497	0.0483539	-0.142329	-0.16677	0.370663	0.0583181	-0.0985743	-0.20619
ENST00000217162	ENST00000217162.5	ENSG00000101190.13	TCFL5	HGNC:11646	158.544	229.32	214.374	173.055	172.813	187.904	213.442	177.982	145.468	226.866	243.684	204.484	229.322	192.232	118.697	162.959	160.648	251.058	4.69045	4.46878	4.42779	3.78755	4.77581	5.31815	4.96832	4.36975	3.07467	4.43006	5.16726	4.51315	3.91905	3.8371	4.29558	5.00205	4.31435	4.4545	-0.420765	-0.00813061	0.0675748	-0.0225124	0.255883	0.0149598	-0.173412	-0.0390935	0.254711
ENST00000217173	ENST00000217173.7	ENSG00000185019.17	UBOX5	HGNC:17777	149.996	167.82	184.304	132.701	135.314	127.19	181.499	131.564	155.288	137.081	210.096	172.514	172.172	145.169	44.6153	85.9966	72.0951	182.081	2.39178	1.76266	2.05176	1.5654	2.01554	1.94023	2.2771	1.74098	1.76907	1.44276	2.4012	2.05221	1.5859	1.56181	0.870248	1.42275	1.04357	1.74127	0.0145574	0.435773	0.47353	-0.000212793	0.235252	0.423598	-0.299988	-0.0114811	0.652701
ENST00000217182	ENST00000217182.6	ENSG00000101210.14	EEF1A2	HGNC:3192	0	3.55425	0	6.04495	0	0	5.81347	13.8903	0	18.1189	8.08073	0	4.50716	15.8569	0	0	0	0	0	0.101098	0	0.193115	0	0	0.197522	0.497784	0	0.516442	0.250111	0	0.112431	0.462003	0	0	0	0	0	0.260052	-0.60069	0	-0.547946	0.58283	-0.183113	0.101017	0
ENST00000217185	ENST00000217185.3	ENSG00000101213.7	PTK6	HGNC:9617	2.00046	0	2	0	1.32471	5.57303	0	12.0143	7	0	6.00381	0	0	1.00162	1	0	1.00882	2.40655	0.0606431	0	0.0423283	0	0.0375127	0.161622	0	0.302249	0.151606	0	0.130451	0	0	0.0204864	0.0370825	0	0.0277613	0.0437529	0.141867	0	0.0849392	0.0598097	0.023872	0.3415	-0.176898	0	0.163611
ENST00000217195	ENST00000217195.12	ENSG00000101220.18	C20orf27	HGNC:15873	11.4596	32.7967	34.5024	43.6747	39.1079	9.18465	34.4839	0	52.3643	13.6871	31.6532	26.4309	42.8976	65.214	9.45407	4.36296	4.08124	36.8572	0.726004	1.36862	1.52605	2.04696	2.31441	0.556662	1.7189	0	2.37012	0.572343	1.43733	1.24921	1.56991	2.78755	0.732666	0.286785	0.234713	1.4004	0.489526	1.07925	0.13452	0.167462	-0.192513	-0.304176	-0.0412561	0.245655	-0.154538
ENST00000217233	ENST00000217233.9	ENSG00000101255.12	TRIB3	HGNC:16228	1412.73	2027.86	1731.41	1755.5	2207.22	2327.5	1572.93	1612.13	1689.01	1948.32	1793.9	1574.79	2156.43	2464.45	1238.73	1251.27	1431.26	2397.51	43.7607	41.3757	37.4434	40.2286	63.8671	68.9722	38.3354	41.442	37.3787	39.8347	39.8283	36.3918	38.5861	51.5059	46.9374	40.2144	40.2457	44.5396	-0.246817	-0.0673206	0.132439	0.0400135	0.305005	0.0412491	0.0536655	0.0586518	0.545629
ENST00000217244	ENST00000217244.9	ENSG00000101266.19	CSNK2A1	HGNC:2457	39.4926	70.0815	47.4739	165.233	70.5573	39.2918	50.939	0.772034	15.7005	130.528	73.0396	110.922	68.2841	77.0241	0	72.6917	28.4224	89.6712	0.198808	0.232383	0.166849	0.615354	0.331793	0.189226	0.20176	0.0032253	0.0564675	0.433708	0.26354	0.416573	0.198568	0.261612	0	0.379672	0.129884	0.270727	-0.266406	-0.199177	-0.258151	-0.279788	0.0781013	-0.171529	-0.0360204	0.430538	0.250022
ENST00000217246	ENST00000217246.8	ENSG00000172264.19	MACROD2	HGNC:16126	0	9.85753	0	0	0	0	0	0	0	0	0	5.41777	0	0	0	4.2156	0	0	0	0.0882492	0	0	0	0	0	0	0	0	0	0.0549334	0	0	0	0.0594464	0	0	0	-0.0833106	0	-0.077152	0	0	0.122009	0	0
ENST00000217289	ENST00000217289.9	ENSG00000101311.17	FERMT1	HGNC:15889	0	26.1941	0	0	0	0	6.41502	8.89171	13.0139	20.4935	0	25.5334	35.3678	5.30086	5.4628	2.47128	0	20.379	0	0.253777	0	0	0	0	0.0742385	0.108534	0.136754	0.198956	0	0.280175	0.3005	0.0526047	0.0982877	0.0377132	0	0.179767	-0.0535817	0.0499066	-0.261779	-0.356342	-0.0739637	0.148653	0.32628	-0.379067	-0.135256
ENST00000217315	ENST00000217315.9	ENSG00000101337.16	TM9SF4	HGNC:30797	127.456	107.041	86.9037	0	13.2309	29.7829	87.8565	26.077	85.6289	64.2368	0	50.6081	88.9636	65.6834	50.6746	50.0409	9.19298	99.9688	2.17807	1.20488	1.03681	0	0.211206	0.486897	1.18127	0.369814	1.04544	0.724553	0	0.645187	0.8782	0.757318	1.0593	0.887239	0.142607	1.02456	0.0148027	0.208892	0.881927	0.308058	-0.536931	0.26165	1.1407	-0.909351	-0.469849
ENST00000217381	ENST00000217381.3	ENSG00000101400.6	SNTA1	HGNC:11167	296	371	363	343	384	395	323	401	403	403	369	361	497	475	240	261	303	471	9.86229	8.1422	8.44388	8.45453	11.9515	12.5905	8.46746	11.0878	9.59306	8.86271	8.81213	8.97322	9.56561	10.678	9.78171	9.02259	9.1644	9.41168	0.0249163	-0.082206	0.139272	-0.0786797	0.149323	0.250027	-0.102025	-0.1603	0.334011
ENST00000217398	ENST00000217398.3	ENSG00000101417.12	PXMP4	HGNC:15920	12.7591	25.101	31.0467	31.4241	21.0583	23.1024	33.8784	15.0566	25.1918	49.2907	21.4418	19.5104	43.4311	47.3848	0	17.4769	16.7952	47.2221	1.18916	1.54097	2.02016	2.16667	1.83337	2.05986	2.48433	1.16456	1.67744	3.03223	1.43236	1.35657	2.33826	2.9797	0	1.69002	1.42096	2.63953	-0.4429	0.373266	-0.881198	0.357937	-0.490139	-0.161503	0.0630245	-0.0761282	1.61347
ENST00000217402	ENST00000217402.3	ENSG00000101421.4	CHMP4B	HGNC:16171	3218	4830	4162	3586	3297	3359	3833.98	3726	3949.99	4508	4661	4097	5250	4733	2418	3092	3484	5125	157.125	155.342	141.877	129.533	150.378	156.902	147.291	150.98	137.791	145.285	163.12	149.239	148.078	155.922	144.422	156.641	154.424	150.077	-0.122366	-0.0882133	0.112291	-0.0724832	-0.0518938	-0.0323283	-0.0700472	-0.191654	0.118785
ENST00000217426	ENST00000217426.7	ENSG00000101444.13	AHCY	HGNC:343	4988.07	7121.33	6630.67	6682.1	4565.85	4431.24	5235.09	5720.92	6287.7	7634.39	6163.76	6913.39	9081.44	7456.28	4251.75	3994.14	4394.08	7299.69	171.656	161.425	159.307	170.118	146.776	145.885	141.748	163.383	154.591	173.411	152.034	177.49	180.531	173.126	178.983	142.612	137.268	150.658	0.0369409	-0.00870597	-0.0145892	-0.155007	-0.236718	0.249594	0.0859165	-0.0852296	-0.293172
ENST00000217446	ENST00000217446.8	ENSG00000101464.11	PIGU	HGNC:15791	946.166	1393.99	1284.55	1260.26	946.137	926.886	1169.68	1208.06	1357.98	1522.95	1373.76	1376.15	1575.07	1394.4	707.204	907.201	1127.85	1590.19	44.9279	43.6004	42.5843	44.2709	41.9671	42.1051	43.7	47.605	46.069	47.7321	46.7551	48.7495	43.2036	44.6733	41.0782	44.6949	48.6156	45.2854	0.0242186	-0.0317583	-0.0854994	-0.190873	-0.0881197	-0.0296891	-0.0985966	0.0344218	0.0347857
ENST00000217455	ENST00000217455.9	ENSG00000101473.17	ACOT8	HGNC:15919	225.44	331.462	318.49	282.462	303.853	337.124	276.497	239.355	382.543	375.807	316.292	335.542	433.664	405.827	180.952	246.433	281.102	425.396	16.7393	16.2114	16.5102	15.5158	21.0754	23.9472	16.1533	14.749	20.2933	18.4182	16.8331	18.587	18.6007	20.331	16.4357	18.985	18.9472	18.9435	0.0944815	-0.220429	-0.130459	-0.1617	0.0494862	-0.340924	-0.0511859	-0.247057	0.516838
ENST00000217456	ENST00000217456.3	ENSG00000101474.12	APMAP	HGNC:13238	2104.74	3067	2820.14	2704.83	2131.31	2182.44	2315.4	2574.58	2828	3222.23	2946.81	2654.43	3408.2	2685.57	1520.86	1947.4	2079.8	3516.31	70.4576	67.6277	65.9097	66.9851	66.6472	69.8925	60.9846	71.5238	67.6355	71.1969	70.705	66.2912	65.906	60.6565	62.2782	67.6378	63.2013	70.5954	-0.0609128	-0.147093	-0.0148504	-0.00820167	0.133776	0.175852	-0.0632816	0.0230839	0.163925
ENST00000217515	ENST00000217515.11	ENSG00000091164.13	TXNL1	HGNC:12436	229.234	249.076	230.889	181.557	102.256	125.209	204.109	259.278	274.435	259.664	299.598	250.02	259.905	173.099	140.74	221.725	178.78	348.461	2.23703	1.60106	1.57306	1.31074	0.932154	1.16893	1.56718	2.09978	1.91337	1.67255	2.09556	1.82022	1.46514	1.13972	1.68007	2.24498	1.58375	2.03942	-0.0611097	-0.338023	0.276452	-0.13232	-0.147214	0.262698	-0.251104	-0.0933153	-0.30529
ENST00000217652	ENST00000217652.8	ENSG00000101608.13	MYL12A	HGNC:16701	3719.85	5537.66	5080.38	5073.7	3790.67	3706	3938.88	4261.59	4229.79	5537.04	4925.9	4393.13	5497.78	4641.48	2588.79	3094.23	3599.83	4982.13	357.652	350.706	341.021	360.885	340.453	340.879	297.97	340.034	290.549	351.389	339.46	315.111	305.347	301.095	304.473	308.669	314.19	287.283	0.0162529	-0.0507243	0.0254152	0.11365	0.176684	0.113692	0.0468823	0.240368	0.162437
ENST00000217740	ENST00000217740.4	ENSG00000101695.9	RNF125	HGNC:21150	152.597	207.287	190.861	141.945	110.427	128.502	169.187	165.613	117.051	169.712	198.399	156.926	150.617	134.209	79.8964	166.326	147.919	161.918	1.84653	1.65221	1.61242	1.27069	1.24822	1.48758	1.61081	1.66311	1.01193	1.3555	1.72076	1.41665	1.05282	1.09573	1.18265	2.08822	1.62484	1.17508	-0.112484	-0.242281	0.273173	0.11238	0.10133	0.0208822	-0.036813	0.145523	0.188663
ENST00000217800	ENST00000217800.9	ENSG00000101751.11	POLI	HGNC:9182	23.2484	23.7089	21.9391	45.7457	6.12234e-06	39.8205	29.0813	19.3764	31.9515	20.6635	21.6066	0	0	65.8753	20.7146	11.7379	5.85026	0	0.744323	0.49999	0.490384	1.0835	1.83101e-07	1.21965	0.732567	0.514821	0.730846	0.436664	0.495819	0	0	1.42299	0.811264	0.38991	0.170027	0	0.791477	0.31792	0.279944	0.575685	-1.27679	0.372605	0.00401727	1.05901	0.293333
ENST00000217893	ENST00000217893.10	ENSG00000273841.6	TAF9	HGNC:11542	1982.57	2833.72	2888.11	2762.36	1745.02	1788.36	2460.99	2464.02	2656.71	2744.74	2360.2	2486.07	2994.2	2305.67	1296.4	1938.66	2093.26	2755.79	145.685	137.159	148.167	150.168	119.782	125.719	142.286	150.261	139.475	133.126	124.31	136.287	127.098	114.313	116.532	147.807	139.632	121.449	0.198137	-0.0545415	0.129132	0.119726	0.0668544	0.105114	0.140838	0.238903	0.108586
ENST00000217901	ENST00000217901.10	ENSG00000067829.20	IDH3G	HGNC:5386	1059.17	1484.83	1294.89	1223.59	1178.73	1217.3	1156.67	1049.49	1189.98	1338.11	1237.81	1185.68	1590.13	1527.32	725.397	752.205	794.334	1314.23	64.9756	59.9989	55.4584	55.5303	67.5468	71.44	55.8289	53.4291	52.1544	54.1816	54.4261	54.2635	56.3492	63.216	54.435	47.8769	44.2347	48.3522	0.107073	0.217472	0.257745	0.0308618	0.094158	0.266949	0.138217	-0.0207501	0.385991
ENST00000217909	ENST00000217909.8	ENSG00000077713.19	SLC25A43	HGNC:30557	188.908	257.299	230.996	226.291	240.295	238.286	180.705	203	307.254	285.548	231.717	240.596	265.419	324.962	129	169.503	194	345.367	5.45241	4.89168	4.6547	4.83186	6.47871	6.57954	4.10368	4.86238	6.3358	5.43992	4.79363	5.18062	4.42528	6.32824	4.55455	5.07599	5.08294	5.97832	0.0720751	-0.251582	0.00279476	-0.1283	0.0293241	-0.0532819	0.0242111	0.104259	0.448442
ENST00000217958	ENST00000217958.8	ENSG00000101843.19	PSMD10	HGNC:9555	1922.18	2622.59	2410.85	2515.07	1763.9	1831.88	2027.79	2256.73	2270.78	2812.91	2610.27	2325.3	3016.17	2512.28	1544.27	1648.59	2080.48	2841.51	104.386	93.8121	91.4042	101.043	89.4801	95.1706	86.6432	101.705	88.1024	100.827	101.602	94.2064	94.6178	92.0506	102.586	92.889	102.562	92.5456	-0.0702065	-0.0993138	0.0495544	-0.0431009	-0.0404149	-0.0119883	-0.113911	0.0938245	-0.107159
ENST00000217961	ENST00000217961.5	ENSG00000101846.9	STS	HGNC:11425	0	21.882	0	0	64.0914	0	16.5256	81.1276	18.1244	0	0	0	0	0.0614238	0	3.98529e-07	0	0	0	0.147862	0	0	0.614178	0	0.133386	0.690673	0.132837	0	0	0	0	0.000425145	0	4.24183e-09	0	0	0.17994	0.18064	0	0	0.690187	0.757598	0.19895	0	0
ENST00000217971	ENST00000217971.8	ENSG00000101856.10	PGRMC1	HGNC:16090	2443.6	3430.31	3121.75	3183.59	2291.81	2152.93	2718.42	3026.95	3481.4	3092.3	2959.93	3055.4	3700.7	3035.03	1748.95	2300.77	2496.38	3747.62	98.467	91.0491	87.823	94.9046	86.2671	82.9946	86.1871	101.223	100.226	82.2466	85.4891	91.851	86.142	82.5155	86.2096	96.192	91.316	90.5684	0.14466	-0.156723	0.256828	-0.0639842	0.0633935	0.147074	0.0898859	0.13823	-0.0541902
ENST00000218004	ENST00000218004.5	ENSG00000101888.12	NXT2	HGNC:18151	8.33081	0	0	0	9.41298	0	8.22011	0	0	0	9.69732	0	9.51226	12.0735	0	0	0	0	0.221903	0	0	0	0.234212	0	0.172274	0	0	0	0.185138	0	0.146363	0.216981	0	0	0	0	0	0.229309	0.28913	0	0.0202838	0	-0.245056	-0.197064	0
ENST00000218056	ENST00000218056.9	ENSG00000101940.18	WDR13	HGNC:14352	306.89	465.029	359.298	307.203	296.943	283.519	344.607	343.347	423.191	392.406	355.148	385.495	485.002	413.462	161.199	298.871	268.794	500.116	10.7111	10.6909	8.75502	7.93209	9.68126	9.4666	9.46328	9.94492	10.5525	9.03991	8.88446	10.0375	9.77838	9.73644	6.88228	10.8229	8.51624	10.4685	0.0105301	-0.176242	0.222135	-0.1782	-0.00743468	0.201798	0.242154	-0.271071	0.409108
ENST00000218089	ENST00000218089.13	ENSG00000101972.20	STAG2	HGNC:11355	858.329	1023.46	904.053	666.308	1042.67	536.102	942.58	1155.79	1020.02	1063.32	1278.84	1281.1	1077.29	292.037	567.849	966.929	470.901	1205.09	11.1352	8.74571	8.18815	6.3948	12.6356	6.65348	9.62112	12.4433	9.45404	9.10504	11.8912	12.3988	8.0732	2.55619	9.01141	13.0149	5.54559	9.3761	0.0107957	-0.400029	0.264117	-0.54426	1.93897	1.0383	-0.403552	-0.295101	-0.387457
ENST00000218104	ENST00000218104.6	ENSG00000101986.12	ABCD1	HGNC:61	286.178	376.692	242.591	224.896	276.429	282.745	322.38	322.612	398.961	447.953	367.356	317.849	448.175	356.065	170.342	226.783	214.078	528.698	5.41636	4.69612	3.2055	3.14893	4.88721	5.11948	4.8007	5.06719	5.39471	5.59602	4.98342	4.48794	4.89993	4.54687	3.94376	4.45335	3.67806	6.00122	-0.130727	0.0890837	-0.0398404	-0.383989	0.0859096	0.375118	-0.0709888	-0.507959	0.307799
ENST00000218147	ENST00000218147.11	ENSG00000085185.16	BCORL1	HGNC:25657	9.92517	35.1008	11.4181	0	13.8559	0	73.7867	0	61.5625	52.6213	17.4541	33.1	47.5045	10.4979	29.3477	9.68122	8.17102	41.8736	0.0965619	0.22494	0.0775553	0	0.125924	0	0.564821	0	0.427908	0.337913	0.121712	0.240243	0.266977	0.06891	0.349269	0.0977244	0.0721638	0.244325	0.198539	0.511482	-0.286997	-0.202861	0.0749691	-0.100525	0.127009	-0.34139	-0.432178
ENST00000218176	ENST00000218176.4	ENSG00000102057.10	KCND1	HGNC:6237	16.5036	27.0334	30.3205	12.3438	13.5824	32.2465	37.0067	36.8528	32	40	30.5008	16.2198	38.1001	23.848	6.31247	20.9333	16.6614	44.0051	0.238298	0.257113	0.305652	0.131856	0.183199	0.445434	0.420424	0.441598	0.330109	0.381221	0.315661	0.17472	0.317789	0.23233	0.111496	0.313606	0.218388	0.38107	-0.0542419	0.112789	-0.157586	0.152454	-0.0586956	0.242696	-0.0656739	-0.219429	0.379
ENST00000218197	ENST00000218197.9	ENSG00000102078.16	SLC25A14	HGNC:10984	29.6509	22.7399	0	0	0	0	0	1.80212e-05	19.9487	37.1219	6.50812e-07	0	21.912	24.1422	52.3472	2.8946	43.8003	18.0741	1.43244	0.723616	0	0	0	0	0	7.22498e-07	0.688523	1.1837	2.25352e-08	0	0.611491	0.786913	3.09349	0.145088	1.92084	0.523666	0.148215	-0.195458	0.155625	0	-0.837469	-1.54638	0.785438	-0.688397	-2.03333
ENST00000218200	ENST00000218200.12	ENSG00000102081.16	FMR1	HGNC:3775	498.14	525.171	254.226	354.174	235.911	344.006	294.886	481.94	336.461	498.214	334.123	170.807	486.531	272.774	131.407	258.051	294.08	394.388	7.87827	5.47094	2.80704	4.14386	3.48525	5.20481	3.66943	6.32539	3.80172	5.20081	3.78751	2.0153	4.44488	2.91068	2.54223	4.23438	4.22202	3.74079	0.0184239	-0.164773	0.517822	0.336368	0.197768	0.488298	0.434698	-0.0820495	0.808727
ENST00000218224	ENST00000218224.9	ENSG00000102103.18	PQBP1	HGNC:9330	40.062	72.7903	40.5795	41.2292	31.2337	26.4942	44.9898	40.0813	37.2874	48.9823	56.9305	45.9099	62.4675	47.9626	31.2122	60.9218	41.9575	58.2672	2.25615	2.70017	1.59548	1.71771	1.6431	1.4274	1.99349	1.87324	1.50025	1.82075	2.298	1.92884	2.03217	1.82243	2.15019	3.5597	2.14497	1.96798	-0.247407	-0.607109	0.207089	-0.174329	-0.0947036	-0.130368	0.166002	-0.15796	-0.376028
ENST00000218328	ENST00000218328.12	ENSG00000086758.17	HUWE1	HGNC:30892	0	0	0	0	10.342	0	22.6754	20.426	0	0	28.9413	9.23427	0	0	0	0	0	0	0	0	0	0	0.118815	0	0.219422	0.208477	0	0	0.255121	0.0847263	0	0	0	0	0	0	0	0.286198	0	-0.117331	0.161971	0.27319	-0.327827	0	0
ENST00000218340	ENST00000218340.4	ENSG00000102218.6	RP2	HGNC:10274	1120	1515	1421	1386	1069	1099	1231	1388	1562	1553	1491.07	1499	1705	1386	897	1259	1131	1910	21.0048	18.7152	18.6056	19.2297	18.7277	19.7178	18.1645	21.6026	20.929	19.2242	20.0432	20.9729	18.4712	17.5378	20.5784	24.4981	19.2548	21.483	-0.0359948	-0.41195	0.121738	-0.164455	0.0897498	0.158224	-0.0940446	0.0551334	-0.0587167
ENST00000218348	ENST00000218348.7	ENSG00000102226.10	USP11	HGNC:12609	0	42.7917	0	0	21.8113	43.1352	0	0	0	108.727	32.726	79.6436	43.2565	40.2867	0	20.8198	43.6043	21.4552	0	0.591475	0	0	0.427546	0.865937	0	0	0	1.50594	0.492217	1.24681	0.524345	0.570386	0	0.453291	0.830615	0.270015	-0.344846	-0.539323	-1.32535	-1.16788	-0.137582	-0.872329	0.0929072	-0.60819	0.8999
ENST00000218364	ENST00000218364.5	ENSG00000102241.12	HTATSF1	HGNC:5276	9031.05	12479.6	10413.4	9854.82	5316.58	5116.87	8459.6	8675.7	7333.86	12569.6	14347.1	11315	14373.6	6849.17	4573.78	6678.76	7779.21	10308.4	240.355	218.774	193.489	194.031	132.176	130.28	177.145	191.617	139.448	220.806	273.682	224.659	220.979	122.988	148.904	184.423	187.942	164.538	-0.237123	-0.0577678	0.121855	-0.214456	0.103129	0.027787	-0.321741	-0.186714	-0.191394
ENST00000218388	ENST00000218388.9	ENSG00000102265.12	TIMP1	HGNC:11820	3.43427	0	0	0	1.48932	2.99921	2.73566	0	4	1.67179	2.99687	0	6	3	0	0	2.68381	0	0.460764	0	0	0	0.186654	0.384955	0.288783	0	0.383416	0.148047	0.288191	0	0.465014	0.271567	0	0	0.326867	0	0.468235	0.366009	0.347541	0	-0.099708	-0.408024	-0.365347	-0.550914	0.469839
ENST00000218432	ENST00000218432.10	ENSG00000102309.15	PIN4	HGNC:8992	1.84598	2.30033	2.46018	4.59344	4.31301	0	3.15482	0	0	0	0	7.7554	0	7.68536	2.71299	0	1.45508	0	0.0793398	0.0651233	0.0738211	0.146053	0.173161	0	0.106685	0	0	0	0	0.24867	0	0.222864	0.142636	0	0.056771	0	0	0.146245	0.110149	-0.217639	-0.059863	-0.0796628	0.0910204	0.196674	-0.192366
ENST00000218439	ENST00000218439.8	ENSG00000102316.17	MAGED2	HGNC:16353	8.16468e-07	40.0501	94.8754	26.263	157.12	0	206.476	0	89.9236	144.914	0	48.7053	0	119.653	34.5652	51.1648	68.4829	76.4083	3.13387e-08	1.01257	2.5424	0.745753	5.63351	0	6.23557	0	2.46593	3.67136	0	1.39467	0	3.09868	1.62292	2.0376	2.38616	1.75891	0.329148	1.25218	-2.22384	0.564899	0.694612	-1.75965	1.00904	0.80385	-1.39118
ENST00000218516	ENST00000218516.4	ENSG00000102393.14	GLA	HGNC:4296	465.847	691.556	597.776	672.783	408.588	440.27	517.515	558.781	669.263	792.517	652.177	604.974	793.194	669.389	292.421	438.122	488.972	827.834	29.052	28.4081	26.0268	31.0397	23.8026	26.267	25.3934	28.9194	29.8192	32.6225	29.1519	28.1465	28.5748	28.1659	22.3079	28.3487	27.6817	30.9625	-0.0525528	-0.153119	-0.161964	-0.108933	-0.233791	0.0609535	-0.0360362	0.115492	0.226338
ENST00000218652	ENST00000218652.12	ENSG00000102471.16	NDFIP2	HGNC:18537	196.039	390.082	329.418	314.501	243.278	200.049	239.032	232.482	209.324	202.616	241.226	106.333	304.411	199.231	153.215	212.907	233.565	258.233	2.89208	3.79058	3.39285	3.43241	3.35256	2.82334	2.77453	2.84625	2.20624	1.97296	2.55071	1.17028	2.59417	1.98306	2.76495	3.25884	3.12789	2.28476	-0.0349035	-0.174164	0.388644	1.01727	0.545069	-0.101953	0.432094	0.302432	0.0222051
ENST00000218721	ENST00000218721.1	ENSG00000102539.5	MLNR	HGNC:4495	11	15	22	24	15	13	18	14	7	27	24	27	37	15	16	18	7	16	0.743332	0.667672	1.03792	1.1998	0.946863	0.840412	0.957034	0.785115	0.337951	1.20428	1.16244	1.36116	1.44432	0.683901	1.3226	1.26202	0.429401	0.648441	-0.301076	-0.208945	-0.338463	-0.212401	0.209344	0.320606	-0.374823	-0.152056	-0.335709
ENST00000218789	ENST00000218789.9	ENSG00000102606.20	ARHGEF7	HGNC:15607	0	0	1.4749e-08	45.4165	0	0	15.3327	0	0	0	0	0	0	12.9291	12.0239	0	12.3882	16.0459	0	0	1.33178e-10	0.434555	0	0	0.156029	0	0	0	0	0	0	0.112824	0.190232	0	0.145447	0.124465	-0.169238	0.209178	0	1.92136e-10	-0.154226	-0.195911	0	0.520603	-0.251243
ENST00000218981	ENST00000218981.5	ENSG00000102796.12	DHRS12	HGNC:25832	24.7776	31.8204	24.7308	7.55038	14.7515	13.9655	12.6511	15.6466	10.6623	7.81739	11.7738	12.4625	24.4383	7.4457	4.51924	11.4178	6.36766	13.1199	0.944237	0.798747	0.657975	0.212863	0.525126	0.50914	0.379328	0.494831	0.290294	0.196634	0.321593	0.354309	0.537976	0.191443	0.210671	0.451449	0.220281	0.299856	-0.0106513	-0.0735287	0.700222	0.291865	0.356219	0.292769	0.444714	-0.342617	0.31792
ENST00000219066	ENST00000219066.5	ENSG00000065057.9	NTHL1	HGNC:8028	167.216	567.383	775.878	675.886	178.639	240.129	270.561	190.754	242.56	287.002	435.187	342.048	394.66	358.005	108.866	280.127	289.831	279.751	13.8128	30.8718	44.7452	41.3035	13.7843	18.9761	17.5847	13.0765	14.3149	15.6482	25.7661	21.0788	18.8321	19.9529	11.0005	24.0084	21.7332	13.8591	0.0435893	-0.428302	-0.168521	1.05096	-0.503076	-0.69151	0.251875	1.09294	0.735179
ENST00000219069	ENST00000219069.6	ENSG00000006194.11	ZNF263	HGNC:13056	382.057	722.608	404.228	340.733	309.391	360.584	419.335	429.522	460.733	337.14	700.17	364.35	513.062	340.361	361.403	213.225	292.398	660.845	8.16745	10.1752	6.03301	5.38867	6.17834	7.37435	7.05317	7.62007	7.03677	4.75712	10.7283	5.81075	6.33576	4.90919	9.45078	4.72935	5.67424	8.47263	-0.237148	0.491185	0.671173	0.0463288	0.280689	0.369095	-0.069692	-0.19943	-0.319561
ENST00000219091	ENST00000219091.9	ENSG00000122386.11	ZNF205	HGNC:12996	0	2.0912	0	0	3.59086	0	0	0	0	3.57142	0	0	0	0	0	0	2.87332	0	0	0.0525554	0	0	0.127981	0	0	0	0	0.0899407	0	0	0	0	0	0	0.0995175	0	0	0	-0.12425	0	0.173742	-0.136871	0.0738962	0	0
ENST00000219097	ENST00000219097.7	ENSG00000091651.9	ORC6	HGNC:17151	798.582	1161.02	1203.49	1027.14	771.921	692.429	770.689	743.779	760.741	947.797	1025.02	912.745	1206.17	893.192	631.572	606.994	670.737	897.86	38.6088	36.9733	40.6217	36.7371	34.8614	32.0259	29.3164	29.8418	26.2766	30.2452	35.5195	32.9208	33.6857	29.1355	37.3514	30.4478	29.437	26.0337	0.0129071	-0.0528607	0.342183	0.295164	0.250967	0.0190606	0.0563157	0.121644	-0.215682
ENST00000219139	ENST00000219139.8	ENSG00000125149.12	PHAF1	HGNC:29564	618.365	831.768	844.46	661.668	533.224	555.945	775.743	714.429	583.071	704.069	757.633	728.303	816.651	771.136	404.903	532.58	545.172	745.971	15.0584	13.3419	14.3569	11.9202	12.1297	12.9516	14.8633	14.438	10.1443	11.3168	13.2239	13.2312	11.4879	12.67	12.0615	13.4562	12.0515	10.8947	-0.0940175	0.134005	0.382698	0.109829	-0.0581818	0.242268	0.0119141	0.0490956	0.0951114
ENST00000219150	ENST00000219150.10	ENSG00000102879.17	CORO1A	HGNC:2252	13174.5	19617.6	17005.5	15827.1	14299.5	13133.4	12365.6	12200.7	13515.7	19338.7	16168.7	16218.8	20873.2	19644.4	9150.9	8334.12	9054.79	15683.1	633.11	620.973	570.537	562.672	641.906	603.784	467.547	486.569	464.034	613.405	556.915	581.459	579.435	636.936	537.931	415.537	395.001	451.999	0.0378286	0.169748	0.0455417	-0.0273087	0.0111974	0.300102	0.156807	-0.0422774	0.16632
ENST00000219168	ENST00000219168.8	ENSG00000102897.10	LYRM1	HGNC:25074	62.5723	83.1588	74.3937	90.7952	51.5882	56.8209	97.6297	51.5453	62.3769	117.245	82.2677	83.1798	153.418	29.2658	107.294	59.8755	28.5474	76.1586	3.00019	2.62637	2.4903	3.22061	2.31059	2.60635	3.6831	2.05102	2.13676	3.71053	2.82725	2.97536	4.24926	0.946757	6.29302	2.97865	1.24253	2.19001	-0.0242836	0.235182	-0.235822	-0.187733	0.766014	0.444163	-0.0777812	-0.314661	-1.01597
ENST00000219169	ENST00000219169.9	ENSG00000102898.13	NUTF2	HGNC:13722	1315.37	1598.72	1334.1	1608.89	882.207	1132.56	1251.92	1627.69	1403	1703.51	1328.09	1439.44	1585.79	1313.58	639.736	1065.26	1043.97	1682.06	46.0099	36.8347	32.5792	41.6331	28.8257	37.8986	34.4544	47.2487	35.0612	39.3299	33.2965	37.5623	32.042	31.0007	27.3729	38.6602	33.1487	35.2862	-0.00897327	-0.161726	0.221113	-0.19962	-0.101549	0.49866	0.141647	0.367674	0.455204
ENST00000219204	ENST00000219204.8	ENSG00000102931.8	ARL2BP	HGNC:17146	1922.18	2810.2	2333.75	2232.25	1799.47	1842.97	2470.82	2330.64	2852.97	3002.72	2590.63	2466.24	2830.17	2521.57	1437.33	2108.51	2100.52	3354.35	73.2951	70.5829	62.1276	62.9699	64.096	67.2292	74.1288	73.7515	77.722	75.5738	70.8035	70.157	62.3396	64.873	67.0432	83.4183	72.7081	76.7095	0.0186753	-0.168191	-0.0435835	-0.172736	-0.0171165	0.0202796	-0.00443837	0.0142853	0.00393928
ENST00000219207	ENST00000219207.10	ENSG00000102934.10	PLLP	HGNC:18553	5	1.4928	10.3532	3.23642	4	9	1.22554	3	7	1	1.15058	7.64979	8	6.86524	4.89328	1.48081	0	5.92102	0.265437	0.0522005	0.383721	0.127106	0.198361	0.457081	0.0511898	0.132168	0.265494	0.0350402	0.0437801	0.302967	0.245331	0.2459	0.317767	0.0815635	0	0.188516	0.0905399	-0.0410951	0.289949	0.0867518	-0.0561255	0.179089	0.0115918	-0.143906	0.144986
ENST00000219240	ENST00000219240.9	ENSG00000102967.12	DHODH	HGNC:2867	337.723	503.18	531.162	475.165	359.112	321.536	381.672	362.416	355.64	392.751	462.634	380.034	532.263	381.302	246.101	253.985	267.5	341.678	4.93104	4.83931	5.41445	5.13254	4.89795	4.49125	4.38464	4.39138	3.70984	3.78504	4.84155	4.13958	4.48926	3.75629	4.39551	3.84761	3.5455	2.99196	0.238581	0.151574	0.309754	0.319677	0.310376	0.246215	-0.000553378	0.159871	0.0253753
ENST00000219251	ENST00000219251.13	ENSG00000102977.18	ACD	HGNC:25070	14.3118	29.065	31.8653	0	0	0.000346677	0	0	30.4219	13.4399	27.4048	10.5625	14.1108	23.9178	0	28.6983	0	11.9457	0.519967	0.695558	0.808256	0	0	1.20494e-05	0	0	0.789648	0.322294	0.713636	0.286288	0.296144	0.586293	0	1.08179	0	0.260287	0.505923	-1.05782	0.200996	0.491385	-0.665659	0	-0.0153002	-0.374226	1.73835e-05
ENST00000219252	ENST00000219252.10	ENSG00000102978.13	POLR2C	HGNC:9189	2935.28	4310.09	4042.52	4044.44	2276.71	2430.85	3741.74	3872.13	4061.93	4665.49	4014.91	4018.37	5136.19	4027.76	2282	3153.08	3430.07	5221.17	127.53	123.348	122.621	129.997	92.4013	101.037	127.91	139.614	126.085	133.794	125.028	130.248	128.907	118.07	121.282	142.136	135.283	136.048	-0.10889	-0.151028	-0.0686475	-0.0863625	-0.350297	0.0451378	-0.0193647	0.0120517	-0.261119
ENST00000219255	ENST00000219255.3	ENSG00000102981.10	PARD6A	HGNC:15943	141.607	208.105	159.302	137.069	138.044	73.7133	159.833	161.931	200.171	143.419	197.65	152.901	157.038	173.533	114.6	62.9615	186.112	211.829	9.47894	9.1757	7.44467	6.78771	8.63174	4.72041	8.41795	8.99539	9.57287	6.33661	9.48288	7.63555	6.07226	7.83735	9.38376	4.37276	11.309	8.50395	0.153768	0.809751	0.514307	-0.0322468	0.124183	-0.30038	-0.0429073	0.139028	-0.860138
ENST00000219271	ENST00000219271.4	ENSG00000102996.5	MMP15	HGNC:7161	541	837	732	602	563	577	571	519	619	810.795	741	773	941	970	418	400	450	900	9.17142	9.34645	8.66363	7.54997	8.91566	9.35781	7.61624	7.30166	7.49715	9.07248	9.00381	9.77629	9.21509	11.0949	8.66828	7.03565	6.92512	9.15044	-0.256492	0.100643	0.0141028	-0.157223	-0.286617	0.066968	0.0485865	-0.256711	0.0993877
ENST00000219281	ENST00000219281.8	ENSG00000103005.13	USB1	HGNC:25792	1806.28	2597.18	2164.73	1951.33	1423.4	1411.15	2143.68	2201.26	2284.84	2513.45	2542.93	2262.76	2893.44	2606.25	1294.18	1663.88	1615.16	3016.69	59.0432	55.9202	49.4013	47.1873	43.4628	44.1283	55.1328	59.7134	53.3589	54.2289	59.5783	55.1796	54.6349	57.4795	51.7484	56.4303	47.9265	59.1393	-0.145791	-0.0329674	0.120578	-0.156586	-0.395332	0.311397	-0.0898597	-0.207338	-0.225095
ENST00000219299	ENST00000219299.8	ENSG00000103021.10	CCDC113	HGNC:25002	260.61	327.104	286.385	242.262	271.872	241.206	308.573	286.456	215.666	266.701	375.191	242.956	316.527	243.534	169	217.957	244.966	303.907	3.34424	2.76486	2.5657	2.29986	3.25894	2.9611	3.11551	3.05056	1.97721	2.25895	3.45086	2.32589	2.34632	2.10852	2.65283	2.9019	2.85356	2.33888	-0.165399	0.0768952	0.414697	0.100445	0.454267	0.0719278	-0.241486	-0.0201729	0.116885
ENST00000219313	ENST00000219313.9	ENSG00000103035.11	PSMD7	HGNC:9565	2424.8	3371.99	3346.02	3286.26	2172.22	2136.53	2609.19	2645.44	2689.66	3483.17	3376.92	3229.82	4098.23	3410.38	1916.39	2045.17	2562	3312.6	115.828	106.098	111.588	116.132	96.9279	97.6354	98.0641	104.87	91.7916	109.822	115.619	115.099	113.085	109.914	111.98	101.362	111.095	94.9005	-0.047545	-0.0472415	0.076147	-0.0443072	-0.179652	-0.0824222	-0.122869	0.0380174	-0.19589
ENST00000219315	ENST00000219315.9	ENSG00000103037.12	SETD6	HGNC:26116	0	12.2586	8.53157	12.7931	8.58636	2.1422	4.05142	16.9507	2.13747	12.8016	6.41893	6.34933	4.25131	6.44215	0	6.38677	10.6968	15.1886	0	0.0865161	0.0638194	0.101405	0.0859388	0.021958	0.0341544	0.150722	0.0163622	0.0905345	0.0492953	0.0507525	0.0263128	0.0465712	0	0.0710004	0.104041	0.0976006	-0.110939	-0.0505074	-0.125035	0.0178304	0.0532724	0.0597461	0.0502888	0.101875	0.031336
ENST00000219320	ENST00000219320.9	ENSG00000103042.9	SLC38A7	HGNC:25582	440.965	583.22	498.941	472.654	343.493	329.787	531.597	519.855	526.478	558.426	598.867	523.459	581.352	449.084	289.261	408.788	362.519	741.494	7.4835	6.51951	5.91152	5.93408	5.44533	5.35418	7.0982	7.32146	6.38332	6.25521	7.2845	6.62733	5.69915	5.1421	6.00493	7.19787	5.58479	7.5469	-0.211131	-0.0176476	0.225643	-0.142174	0.0695238	0.3377	-0.139776	0.049725	-0.140664
ENST00000219322	ENST00000219322.7	ENSG00000103044.11	HAS3	HGNC:4820	1.88406	0	7.7079	6.13173	0	0	1.65018	0	0	0	0	2.28602	0	0	0	0	1.30831	0	0.138446	0	0.395433	0.333334	0	0	0.0954077	0	0	0	0	0.12532	0	0	0	0	0.0872716	0	0	0.131468	0.187066	0.310376	0	-0.120712	0	0.415038	0
ENST00000219334	ENST00000219334.10	ENSG00000103056.12	SMPD3	HGNC:14240	5.77377	17.7295	2.88648	7.96857	5.65277	13.3173	15.6078	3.61452	4.90718	17.3993	6.0391	0	6.47639	10.2434	2.18638	0	9.28321	13.9623	0.0741059	0.14989	0.0258649	0.0756629	0.0677736	0.163519	0.157616	0.0384998	0.0449978	0.147401	0.0555564	0	0.0480172	0.0887053	0.034327	0	0.10816	0.107476	-0.0837752	0.211157	-0.0952335	0.0368408	-0.0280077	-0.0936652	0.123492	0.0375636	0.169803
ENST00000219343	ENST00000219343.11	ENSG00000103064.15	SLC7A6	HGNC:11064	1205.47	1401.95	1290	1240.62	673.705	933.057	1639.78	1398.48	1250.78	1408.24	1862.78	1439.61	1979.45	1102.66	849.696	1340.99	1239.19	1799.91	12.9182	9.89604	9.65131	9.83547	6.74408	9.56565	13.826	12.4371	9.57622	9.96092	14.308	11.5093	12.2536	7.97262	11.1385	14.91	12.0548	11.568	-0.248931	-0.101801	0.344609	-0.231965	-0.212434	0.0416384	-0.490477	-0.290618	-0.200213
ENST00000219345	ENST00000219345.10	ENSG00000103066.13	PLA2G15	HGNC:17163	306.038	497.351	348.922	364.259	345.919	301.252	352.315	371.745	345.326	389.674	374.375	362.786	486.252	372.915	200.99	275.117	325.127	492.922	8.14497	8.71884	6.48324	7.17189	8.59992	7.67014	7.37752	8.21059	6.56613	6.84528	7.1415	7.2031	7.4756	6.69632	6.54344	7.5969	7.85493	7.86779	-0.229019	-0.0372943	0.221154	-0.132508	0.318854	0.0568121	0.25549	-0.0526458	0.200833
ENST00000219368	ENST00000219368.8	ENSG00000103089.9	FA2H	HGNC:21197	1345.9	1908.1	1818.32	1716.87	1610.59	1542.93	1477.71	1405.39	1350.9	1840.88	1660.06	2091.72	2715.65	3116.15	1383.78	853.196	836.254	1526.86	40.7231	38.0286	38.4103	38.4303	45.5217	44.6615	35.1789	35.289	29.2023	36.7645	36.0015	47.2157	47.4648	63.6148	51.2168	26.7844	22.969	27.7069	0.073263	0.380873	0.143815	-0.290931	-0.47396	0.598366	0.0769505	-0.297632	-0.193536
ENST00000219400	ENST00000219400.8	ENSG00000103121.9	CMC2	HGNC:24447	69.3995	95.6628	71.7419	86.205	65.8141	59.0716	64.359	93.9408	68.4451	87.6404	72.889	69.459	92.0243	70.9535	34.7086	68.1877	49.6944	86.2372	0.453402	0.411673	0.327227	0.416648	0.401654	0.369203	0.330827	0.509327	0.319474	0.377926	0.341317	0.338541	0.347296	0.312761	0.277384	0.462209	0.29472	0.337895	-0.0200022	-0.135826	0.0769353	-0.0122455	0.0945256	0.221265	0.0737555	0.0724136	0.100144
ENST00000219431	ENST00000219431.4	ENSG00000103152.12	MPG	HGNC:7211	12.4161	14.8674	4.94398	5.09444	14.9519	16.4366	14.8459	10.1969	24.5731	15.5076	10.3528	20.0352	9.82008	20.224	10.423	13.1516	11.0194	14.8444	0.881939	0.695617	0.245177	0.267707	0.9921	1.11693	0.829707	0.601086	1.24704	0.727065	0.527084	1.0617	0.402939	0.969242	0.905656	0.969252	0.710537	0.632377	0.461049	-0.106035	0.123897	-0.727484	0.0166497	-0.0953984	0.151031	-0.146231	0.151683
ENST00000219439	ENST00000219439.9	ENSG00000103160.12	HSDL1	HGNC:16475	1831.8	2739.48	2376.99	2261.33	1858.26	1954.38	2221.74	2242.75	2447.13	2597.11	2563.52	2176.21	2693.11	2053.69	1248.7	1672.75	1794.07	2912.16	34.8867	34.3662	31.6052	31.8607	33.0593	35.6082	33.292	35.4469	33.297	32.6473	34.9935	30.9199	29.6283	26.3893	29.0909	33.0535	31.0168	33.2627	0.00144352	0.010068	0.0929574	0.0306472	0.314436	0.186967	-0.0253637	0.101498	0.282839
ENST00000219473	ENST00000219473.12	ENSG00000103194.16	USP10	HGNC:12608	3958.03	5612.52	5091.72	4529.76	3272.28	3737.63	4652.17	4901.52	4515.84	5173.87	5277.24	5077.81	6027.49	4973.02	2788.51	3534.08	3720.41	5561.2	83.3303	77.833	74.8407	70.5519	64.3547	75.28	77.0628	85.6387	67.9249	71.8977	79.6342	79.7546	73.3046	70.6409	71.8148	77.1979	71.1034	70.2187	-0.0472321	-0.00249517	0.210178	-0.0905713	-0.132492	0.264944	-0.0325919	-0.0544619	0.0670737
ENST00000219476	ENST00000219476.9	ENSG00000103197.18	TSC2	HGNC:12363	14.5901	0	0	0	0	0	0	0	0	0.565264	0	0	0	0	0	0	10.2802	0	0.152266	0	0	0	0	0	0	0	0	0.00389378	0	0	0	0	0	0	0.0973916	0	0	0	0.198867	0	0	-0.134078	0	0	0
ENST00000219478	ENST00000219478.11	ENSG00000103199.14	ZNF500	HGNC:23716	77.1885	87.4153	118.3	53.9748	35.0367	47.5268	75.3001	80.2418	43.6525	107.813	86.9575	88.0675	118.345	79.4127	36.7866	35.0186	64.0138	70.703	0.891644	0.665133	0.954055	0.461253	0.378066	0.525215	0.684384	0.769228	0.360259	0.822026	0.719971	0.758944	0.789695	0.618929	0.519812	0.419704	0.671256	0.489821	-0.131258	0.246631	0.0540972	0.151761	-0.232394	0.0821871	-0.0467467	-0.292508	0.00511956
ENST00000219479	ENST00000219479.7	ENSG00000103202.13	NME4	HGNC:7852	2139.01	3496.16	3224.21	2779.09	2343.26	2273.75	2789.23	2423.1	2972.4	3475.72	3034.91	3016.54	3922.27	4575.8	1895.18	1954.8	2245.39	3887.87	193.451	208.272	203.578	185.939	197.964	196.725	198.476	181.863	192.058	207.481	196.731	203.527	204.912	279.214	209.665	183.428	184.343	210.878	-0.134199	0.113156	-0.100509	0.000358805	-0.494027	-0.0194291	0.0818421	-0.139458	-0.0914542
ENST00000219481	ENST00000219481.10	ENSG00000242612.7	DECR2	HGNC:2754	200.905	346.25	340.467	233.507	199.613	208.053	321.934	303.585	337.161	365.835	298.136	330.929	316.149	397.077	215.655	193.239	308.836	411.551	10.2075	11.5877	12.0768	8.77681	9.47376	10.1125	12.8694	12.8004	12.2386	12.2684	10.857	12.5435	9.27876	13.6118	13.4031	10.1866	14.244	12.5404	-0.0325225	0.310143	-0.243534	-0.0505869	-0.480351	-0.14353	0.0862791	-0.0722306	-0.374187
ENST00000219535	ENST00000219535.7	ENSG00000103254.10	ANTKMT	HGNC:14152	9.97085	22.7357	16.1855	20.1657	7.03218	16.4191	18.8977	19.7703	7.29921	34.0283	15.5549	18.6556	38.1818	20.5569	16.0425	0	7.28366	15.8591	1.24165	1.8649	1.40716	1.85776	0.818017	1.95603	1.85157	2.04312	0.649394	2.79693	1.38836	1.73313	2.74659	1.72717	2.44375	0	0.823363	1.18442	-0.405313	1.51176	-0.760275	-0.183224	-0.585041	0.738951	0.262466	-0.390694	-0.220319
ENST00000219542	ENST00000219542.3	ENSG00000103260.9	METRN	HGNC:14151	169.476	231.644	212.122	173.736	184.303	166.156	183.817	181.117	281.276	315.675	193.972	238.867	355.117	405.611	143.392	117.593	183.169	320.847	17.4203	15.6837	15.2224	13.2113	17.6964	16.3389	14.8661	15.4497	20.656	21.4172	14.2907	18.3172	21.0857	28.1299	18.0297	12.541	17.0913	19.779	0.0596361	0.228611	-0.283311	-0.251899	-0.639741	-0.137228	0.125785	-0.636076	-0.134245
ENST00000219548	ENST00000219548.9	ENSG00000103266.11	STUB1	HGNC:11427	1534.07	2160.48	1950.25	1735.52	1317.36	1243	1501.53	1624.74	2165.96	2465.44	2010.32	2116.7	2956.84	2626.21	1205.13	1361.62	1619.25	2767.34	93.6591	86.8834	83.1274	78.3869	75.1303	72.5997	72.128	82.3197	94.4759	99.3515	87.9708	96.4093	104.28	108.18	90.0028	86.2513	89.7416	101.328	-0.0999854	-0.254753	-0.0842499	-0.211484	-0.520163	-0.123107	-0.0177413	-0.407265	-0.306211
ENST00000219551	ENST00000219551.2	ENSG00000103269.14	RHBDL1	HGNC:10007	11.9042	13.833	10.7118	7	14	10.4449	8.93624	2.17762	3.42919	5.85864	8.69862	12.7091	2.39814	24.1462	4.73409	9.54738	7.93337	2.44246	0.600524	0.459651	0.377261	0.261239	0.659727	0.504073	0.354691	0.0911648	0.123591	0.195075	0.314521	0.4783	0.0698836	0.821847	0.292135	0.499711	0.363298	0.0738955	0.0652637	-0.146721	0.421443	-0.102137	-0.134456	-0.321232	0.151087	0.237387	0.219118
ENST00000219611	ENST00000219611.7	ENSG00000103326.12	CAPN15	HGNC:11182	1290.63	1839.52	1344.75	1144.02	834.893	906.553	1310.18	1148.88	1301.16	1681.09	1673.5	1419.29	1705.62	1483.26	756.591	877.833	749.239	1779.04	17.9461	16.8482	13.0544	11.7682	10.8444	12.0592	14.3339	13.2574	12.926	15.4289	16.6787	14.7229	13.7	13.9154	12.869	12.6644	9.45721	14.8359	-0.185416	0.1663	0.205666	-0.161842	-0.332605	0.447209	0.0137685	-0.203259	-0.0867971
ENST00000219689	ENST00000219689.12	ENSG00000103404.15	USP31	HGNC:20060	598.258	699.338	631.273	434.553	366.538	386.554	625.756	527.516	348.143	612.876	668.634	545.454	555.939	512.862	309.662	468.732	367.432	514.655	3.60988	2.77954	2.65932	1.9398	2.066	2.23138	2.97081	2.64153	1.50082	2.44092	2.89176	2.45538	1.93777	2.08794	2.28565	2.9345	2.0126	1.86244	-0.194842	0.013252	0.421938	0.0827348	-0.0102868	0.273536	-0.0422092	0.000995522	-0.024028
ENST00000219700	ENST00000219700.10	ENSG00000103415.12	HMOX2	HGNC:5014	0	0	0	0	0	0	0	0	0	0	4.26122	0	0	0	0	8.14524	0	0	0	0	0	0	0	0	0	0	0	0	0.146995	0	0	0	0	0.406731	0	0	0	-0.492347	0	0	0	0	-0.197859	0	0
ENST00000219771	ENST00000219771.7	ENSG00000103485.19	QPRT	HGNC:9755	15.8429	13.2181	2.42546	6.73773	2.89136	32.3145	35.0802	2.7382	8.40982	8.77007	16.3199	19.6796	15.2006	18.5046	0	3.25682	3.39231	16.5928	1.63373	0.897837	0.174618	0.514007	0.278519	3.18789	2.84625	0.234329	0.619583	0.596932	1.20624	1.51397	0.905478	1.28747	0	0.348454	0.317554	1.02619	-0.323145	1.51215	0.721806	-1.09778	-0.839281	-0.0941345	-0.217232	-0.331781	2.06622
ENST00000219782	ENST00000219782.11	ENSG00000103495.15	MAZ	HGNC:6914	8626.43	13363	10462.9	9530.64	9248.78	8798.85	10442.9	9820.51	12347.4	12150	10978.1	10524.2	13341	13571.5	5656.25	7498.2	8488.08	14805.7	222.99	227.531	188.824	182.258	223.329	217.59	212.393	210.67	228.032	207.303	203.4	202.955	199.211	236.698	178.855	201.102	199.177	229.532	-0.00941848	0.07843	0.104749	-0.103589	-0.0835136	0.0805433	0.160996	-0.127648	0.281397
ENST00000219789	ENST00000219789.11	ENSG00000103502.14	CDIPT	HGNC:1769	1192.11	1691.8	1405.21	1330.9	1205	1235.77	1318.33	1384.43	1691.35	1698.15	1588.31	1560.47	2016.68	1648.8	720.495	1124.93	1173.1	2129.12	49.1533	45.948	40.4508	40.5967	46.4119	48.7453	42.7686	47.3721	49.8237	46.2155	46.9397	48.0006	48.0334	45.8687	36.34	48.1246	43.9083	52.6498	-0.0780717	-0.166547	0.0870835	-0.241401	0.0166247	0.107192	-0.0301551	-0.237297	0.41384
ENST00000219794	ENST00000219794.11	ENSG00000103507.14	BCKDK	HGNC:16902	503.613	610.077	535.472	513.73	611.932	525.942	371.407	428.051	495.303	585.7	550.74	583.358	810.498	758.089	344.154	202.206	329.224	518.229	18.4649	14.7339	13.7068	13.9346	20.9585	18.448	10.7144	13.0245	12.9744	14.1743	14.4733	15.9566	17.1662	18.7535	15.4355	7.6922	10.9577	11.3955	0.172973	0.430486	0.359248	-0.205363	0.152668	0.230016	0.0240987	-0.282594	0.242801
ENST00000219797	ENST00000219797.9	ENSG00000103510.20	KAT8	HGNC:17933	554.352	823.67	751.155	651.097	636.582	637.862	633.553	561.588	557.563	640.731	780.289	765.46	833.336	725.268	418.005	459.858	524.916	766.257	29.4781	28.8502	27.8864	25.6135	31.6209	32.4489	26.5071	24.7826	21.1823	22.4887	29.7398	30.3663	25.5979	26.021	27.1902	25.3713	25.3384	24.437	-0.197519	0.0608342	0.375804	-0.118822	0.271714	-0.0307697	-0.0423667	0.000844646	0.246763
ENST00000219837	ENST00000219837.12	ENSG00000103550.14	KNOP1	HGNC:34404	572.498	757.423	680.047	541.898	371.328	396.727	586.216	477.494	282.378	546.594	728.165	566.714	697.072	497.058	374.978	341.34	320.928	403.162	5.96791	5.20078	4.94922	4.17903	3.61586	3.95639	4.80807	4.13077	2.10303	3.76087	5.4406	4.40725	4.19756	3.49597	4.78158	3.69182	3.03691	2.52051	-0.182107	0.307912	0.5495	0.137806	0.0379687	0.345926	-0.0547449	-0.00515265	-0.222174
ENST00000219905	ENST00000219905.13	ENSG00000174197.19	MGA	HGNC:14010	541.606	393.747	598.982	597.753	558.735	431.12	164.799	461.554	350.005	344.721	895.495	973.567	386.696	79.0232	438.206	273.937	69.7581	586.705	2.94409	1.40983	2.27316	2.4038	2.83713	2.24194	0.704834	2.08212	1.35928	1.23683	3.48899	3.9481	1.21425	0.289824	2.91382	1.54498	0.344221	1.9127	-0.304014	-0.578024	0.818235	-0.59619	1.57285	1.19715	-0.897459	0.620329	-0.271719
ENST00000220003	ENST00000220003.14	ENSG00000103653.17	CSK	HGNC:2444	3540.09	5388.95	3990.29	3691.76	2712.11	2554.92	3894.21	3774.77	4277.27	4316.6	4576.12	4456.84	5274.98	4329.77	2216.41	2888.97	2858.17	5668.97	92.332	92.5814	72.6594	71.2329	66.0771	63.7491	79.9139	81.704	79.7023	74.3114	85.5468	86.7202	79.4748	76.1929	70.714	78.1783	67.6708	88.6752	-0.152101	0.031283	0.309504	-0.252039	-0.202648	0.268261	0.112741	-0.155881	-0.147394
ENST00000220058	ENST00000220058.9	ENSG00000103707.10	MTFMT	HGNC:29666	186.471	180.453	263.108	219.565	138.518	164.531	176.583	158.913	196.275	233.96	202.985	177.139	240.286	224.494	152.04	175.693	137.092	213.668	4.85755	3.09637	4.78509	4.23135	3.37069	4.10028	3.61926	3.43543	3.6529	4.02275	3.79	3.44251	3.61581	3.94569	4.84486	4.7486	3.24186	3.33815	0.101049	-0.315548	0.22182	0.380962	-0.178312	0.0643775	-0.22568	0.180599	-0.196594
ENST00000220166	ENST00000220166.10	ENSG00000103811.18	CTSH	HGNC:2535	3.14704	0	2.7161	5.01981	10.8866	0	0	0	8.12694	6.09675	0	8.06118	0	0	0	11.5268	8.69658	13.0298	0.108593	0	0.0654325	0.128143	0.350911	0	0	0	0.200351	0.138858	0	0.207516	0	0	0	0.412679	0.27241	0.269648	-0.0809717	-0.498434	-0.038859	-0.180603	0.433932	-0.347563	0	0.17395	0
ENST00000220244	ENST00000220244.7	ENSG00000103888.17	CEMIP	HGNC:29213	9.6873	8.99996	6.14384	8.18644	8.49878	4.99994	8.41287	11.6053	4.09605	8.18803	15.9023	11.2338	9.99997	3.19538	3.23409	3.12307	5.99999	0	0.0892718	0.0546304	0.0395277	0.0558105	0.0731601	0.0440794	0.0609987	0.088753	0.0269676	0.0498043	0.105037	0.0772313	0.053233	0.0198676	0.036457	0.0298606	0.0501924	0	0.0383907	0.0429739	0.0532437	-0.0514	0.0734834	0.0520231	-0.0673566	0.0035263	0.0105711
ENST00000220325	ENST00000220325.9	ENSG00000103966.11	EHD4	HGNC:3245	1406.47	2039.66	1577.15	1578.89	1114.3	1010	1609	1608	1537	1826.07	1697.31	1823.16	2170.18	1694.35	922	1160	1181	2019.98	14.7119	14.0533	11.5176	12.218	10.888	10.1069	13.2422	13.9585	11.4863	12.6076	12.7253	14.2272	13.1131	11.9579	11.7974	12.5893	11.2141	12.672	-0.130886	0.0676991	0.207449	-0.282693	-0.124327	0.292423	0.133241	-0.094531	-0.204393
ENST00000220429	ENST00000220429.12	ENSG00000104064.18	GABPB1	HGNC:4074	726.385	829.264	808.275	787.839	486.073	461.524	717.071	794.031	661.696	851.965	923.958	821.382	1023.81	781.959	468.272	645.817	649.652	940.435	19.0779	14.3462	14.8208	15.3077	11.9253	11.5962	14.818	17.3067	12.4162	14.7693	17.3934	16.094	15.5329	13.8567	15.0445	17.5986	15.4888	14.8133	-0.237167	-0.233623	0.348487	-0.111666	-0.20091	0.150885	-0.261302	-0.0197885	-0.349091
ENST00000220496	ENST00000220496.9	ENSG00000104129.10	DNAJC17	HGNC:25556	109.495	108.01	77.7859	83.5688	58.9198	53.2924	41.2688	58.1008	36.5363	90.997	98.4795	70.0314	61.3382	82.3509	65.044	60.621	55.5369	77.2153	2.04092	1.3261	1.01224	1.15235	1.02589	0.95029	0.605228	0.89873	0.486544	1.11953	1.31567	0.973822	0.66044	1.03565	1.48305	1.17236	0.939699	0.863168	-0.325795	-0.436484	0.520766	0.0278079	-0.00693527	-0.0307984	0.00648724	0.374348	-0.348426
ENST00000220507	ENST00000220507.5	ENSG00000104140.7	RHOV	HGNC:18313	44	57	80	62	50	49	40	40	47	62	56	67	76	96	49	26	43	71	2.07236	1.76835	2.63058	2.1603	2.19983	2.20784	1.48231	1.56346	1.58153	1.92744	1.89047	2.3542	2.06774	3.05067	2.8231	1.27055	1.83847	2.00554	-0.2194	0.12864	0.0697103	0.114234	-0.340168	-0.147019	-0.0622744	0.0428822	-0.25314
ENST00000220509	ENST00000220509.10	ENSG00000104142.11	VPS18	HGNC:15972	1291.32	2030.25	1342.99	1362.12	1139.79	972.391	1551.76	1635.91	1528.53	2035.39	1737.3	1781.26	2093.9	1600.87	795.719	1255	1271.39	2200.78	23.0344	23.8548	16.725	17.975	18.9922	16.5937	21.7788	24.2169	19.4798	23.9644	22.212	23.7042	21.576	19.2669	17.3628	23.227	20.5872	23.544	-0.261172	-0.0889242	-0.05477	-0.478974	-0.0196905	0.224212	0.0986529	-0.25069	-0.0617288
ENST00000220514	ENST00000220514.8	ENSG00000104147.9	OIP5	HGNC:20300	740.488	1012.28	950.477	971.303	714.928	684.494	746.479	824.571	888.902	1014.86	876.183	780.374	1045.36	978.497	532.991	649.095	710.861	1088.4	52.1345	46.945	46.7195	50.5908	47.0192	46.1037	41.3514	48.1782	44.7123	47.1616	44.2151	40.9888	42.5152	46.4813	45.9034	47.4155	45.4326	45.9575	-0.0387715	-0.193061	0.141765	0.184575	0.0162512	0.0828814	0.0845766	0.245595	0.00614974
ENST00000220531	ENST00000220531.9	ENSG00000104164.12	BLOC1S6	HGNC:8549	1899.83	2663.17	2286.11	2185.95	1766.1	1852.35	2487.43	2588.17	3115.07	3403.48	3050.25	2769.17	3261.24	3384	2033.01	2619.32	2460.05	4007.93	34.8324	32.1625	29.2627	29.6495	30.2475	32.4901	35.8826	39.3801	40.804	41.1877	40.0841	37.8768	34.54	41.8611	45.5959	49.8267	40.9438	44.0706	-0.108547	-0.462645	-0.235557	-0.361367	-0.455928	-0.0548132	-0.309031	-0.213577	-0.476468
ENST00000220562	ENST00000220562.9	ENSG00000012232.10	EXTL3	HGNC:3518	1.11852e-07	0	0.0255721	0	0	0	0.00063129	0	4.35815	1.57165e-05	0	0	90.8777	0.00408632	0	0.0025804	0	1.82918e-07	9.0138e-10	0	0.000143873	0	0	0	4.00275e-06	0	0.0250918	8.3598e-08	0	0	0.423051	2.22182e-05	0	2.15753e-05	0	8.84059e-10	0.0357532	-2.53515e-05	-1.19306e-07	0.00020755	-3.20537e-05	0	0	-0.508987	0
ENST00000220592	ENST00000220592.10	ENSG00000123908.12	AGO2	HGNC:3263	3097.62	3467.05	3011.28	2523.89	2302.47	2167.19	2971.44	2888.66	2886.71	3593.26	3671.97	3486.61	3549.2	2429.03	2079.65	2705.05	2227.92	4092.44	13.8371	10.2013	9.39109	8.34056	9.60761	9.26129	10.4435	10.7085	9.21265	10.5945	11.7566	11.6191	9.15834	7.32083	11.3638	12.5371	9.03422	10.9637	-0.228309	-0.242382	0.355767	-0.280266	0.3503	0.222624	-0.187577	-0.121083	-0.268908
ENST00000220597	ENST00000220597.4	ENSG00000076641.4	PAG1	HGNC:30043	855.006	936.953	788	691.895	556.62	585.504	898.021	943	864.458	1092.05	1161.73	1210.97	1329.02	848.086	708.513	826.732	707.807	1172.4	5.22673	3.77277	3.36308	3.12904	3.17853	3.42413	4.31929	4.78396	3.77547	4.40635	5.0902	5.52268	4.69314	3.49795	5.29818	5.24362	3.92782	4.29831	-0.149888	-0.231148	0.20382	-0.580118	-0.106272	0.23111	-0.351662	-0.463419	-0.509541
ENST00000220659	ENST00000220659.11	ENSG00000104221.13	BRF2	HGNC:17298	540.959	720.265	714.583	637.877	489.936	350.256	676.452	645.041	668.548	884.872	888.641	805.315	895.333	574.315	297.774	553.042	690.675	977.893	15.2484	13.3732	14.0625	13.3017	12.9005	9.44509	15.0025	15.0891	13.4636	16.4633	17.9538	16.9349	14.5786	10.9225	10.2675	16.1743	17.673	16.5315	-0.277529	-0.101952	-0.104025	-0.251804	0.221446	-0.214869	-0.399105	-0.12338	-0.109345
ENST00000220669	ENST00000220669.10	ENSG00000104231.11	ZFAND1	HGNC:25858	254.095	286.319	286.81	248.907	340.971	186.376	240.347	308.312	300.989	200.212	327.158	278.427	328.537	413.864	178.472	277.986	204.079	299.001	8.58699	6.37348	6.76688	6.22288	10.7639	6.02551	6.3907	8.6467	7.26711	4.46592	7.92449	7.01958	6.41357	9.43658	7.3779	9.74704	6.26064	6.06007	0.2277	-0.540156	0.810615	-0.0461918	0.172713	0.409939	-0.275423	-0.0375946	-0.253984
ENST00000220764	ENST00000220764.7	ENSG00000104325.7	DECR1	HGNC:2753	78.2367	112.462	72.6865	117.182	93.3652	79.5909	112.937	92.7486	101.036	137.066	135.44	136.999	104.731	97.6132	77.1951	94.4225	97.405	157.079	2.02649	1.91876	1.31443	2.24545	2.25905	1.97223	2.30163	1.99369	1.86972	2.34336	2.51449	2.64732	1.56704	1.7059	2.44591	2.53755	2.29029	2.44013	-0.261553	-0.0995726	-0.143653	-0.656181	0.268339	-0.136293	-0.267957	0.338315	-0.213343
ENST00000220812	ENST00000220812.3	ENSG00000104371.5	DKK4	HGNC:2894	3	4	8	8	5	5	3	5	3	4	1	1	6	2	8	1	4	3	0.318027	0.279309	0.592083	0.627397	0.49513	0.507075	0.250224	0.439874	0.227212	0.279884	0.0759822	0.0790858	0.367422	0.143049	1.03741	0.109989	0.384927	0.190733	0.0435347	0.171642	0.0423668	0.561106	0.387383	0.0561325	0.249711	0.251108	-0.434985
ENST00000220822	ENST00000220822.12	ENSG00000104381.14	GDAP1	HGNC:15968	338.661	516.595	381.822	353.111	172.34	186.591	365.25	307.76	304.677	432.496	491.412	441.557	465.141	275.89	136.513	287.206	251.366	320.469	6.45558	6.48638	5.08137	4.97956	3.06876	3.40267	5.47805	4.86853	4.14931	5.44162	6.71405	6.27932	5.12184	3.54828	3.18318	5.68027	4.34963	3.66367	0.142913	-0.0443478	0.210899	-0.259407	-0.160734	0.13356	-0.0432208	-0.0339252	0.0737781
ENST00000220847	ENST00000220847.8	ENSG00000129292.21	PHF20L1	HGNC:24280	590.349	709.203	682.814	624.435	391.237	381.871	784.07	637.857	422.616	737.543	709.738	596.217	826.582	476.739	378.595	546.714	453.72	646.21	12.5572	9.93656	10.1399	9.82608	7.77373	7.77069	13.1221	11.2596	6.42238	10.3549	10.8206	9.46114	10.1564	6.8419	9.8509	12.0656	8.76087	8.24362	-0.316576	0.112182	0.255742	0.0907028	0.161988	0.328829	-0.112141	-0.0433623	-0.307053
ENST00000220849	ENST00000220849.10	ENSG00000104408.11	EIF3E	HGNC:3277	62.018	152.976	58.8736	182.365	82.2044	118.779	95.4025	111.533	128.409	124.522	222.299	70.3724	111.423	123.621	48.6884	58.0184	44.3134	104.141	2.29231	3.72443	1.51923	4.98661	2.83828	4.20004	2.77447	3.42116	3.39091	3.03792	5.88926	1.94049	2.37903	3.0829	2.20139	2.22498	1.48684	2.30854	0.408327	0.226984	-0.294514	-0.223073	-0.0891319	0.830109	-0.544209	0.82513	0.699823
ENST00000220853	ENST00000220853.8	ENSG00000104412.8	EMC2	HGNC:28963	363.933	424.072	438.164	429.637	302.759	250.43	297.83	381.608	328.885	415.351	437.904	394.272	440.659	359.162	249.886	302.871	309.895	473.329	7.19049	5.51898	6.04399	6.27983	5.58779	4.73351	4.62989	6.25705	4.64245	5.41662	6.20133	5.8115	5.02933	4.78784	6.03944	6.20869	5.55811	5.60868	-0.22804	-0.35663	0.352138	0.0484191	0.18677	0.146104	-0.143617	0.271907	-0.296043
ENST00000220888	ENST00000220888.9	ENSG00000104447.13	TRPS1	HGNC:12340	0	3	0	0	0	0	9.51816	2.80182	1.73623	0	0	0.165144	0	0	4.83307	0	2.53394	0	0	0.0243407	0	0	0	0	0.092246	0.0286408	0.0152793	0	0	0.00151757	0	0	0.0728233	0	0.0283336	0	0.0218766	0.127298	0	-0.00218773	0	0.000430946	0.0346956	0	-0.101412
ENST00000220913	ENST00000220913.10	ENSG00000104472.10	CHRAC1	HGNC:13544	1229.31	1686.62	1587.99	1377.52	1028.26	1212.53	1729.51	1605.02	1536.02	1500.38	1632.75	1519.96	1613.43	1750.53	1002.1	1289.43	1317.55	1759.74	35.903	32.4466	32.3793	29.763	28.053	33.8783	39.7428	38.9014	32.0504	28.9232	34.1789	33.1175	27.2202	34.4946	35.8013	39.0726	34.9311	30.8233	0.0545838	0.0239261	0.302475	-0.0315582	-0.288915	0.151207	-0.072852	0.124471	-0.0774259
ENST00000220931	ENST00000220931.11	ENSG00000104490.18	NCALD	HGNC:7655	3.80895	22.8838	0.532067	4.41237	23.1242	0	0	9.68695	4.25981	0	14.1739	15.6612	0.298053	30.0062	3.67919	3.91317	0	0	0.0764623	0.302588	0.00745689	0.0655274	0.433625	0	0	0.161378	0.061094	0	0.203939	0.234543	0.00345626	0.406411	0.0903466	0.0815034	0	0	0.0855524	-0.113038	0.106298	-0.293259	0.0276502	0.215838	0.113619	0.08659	-0.124787
ENST00000220959	ENST00000220959.8	ENSG00000104517.13	UBR5	HGNC:16806	1142.67	1540.17	1405.48	1139.5	968.428	1182.47	777.374	1279.48	1213.31	1037.46	1621.67	1631.95	1409.54	590.2	551.048	665.59	905.782	1253.26	8.0004	7.10299	6.87013	5.9022	6.33379	7.92027	4.28239	7.43429	6.06916	4.79444	8.13808	8.52418	5.70084	2.78806	4.71952	4.83507	5.75691	5.2625	0.1748	-0.14356	0.63532	-0.275208	0.953101	0.319902	-0.173436	0.0427157	0.641194
ENST00000220966	ENST00000220966.10	ENSG00000104524.14	PYCR3	HGNC:25846	81.668	101.142	97.7419	36.5264	39.1162	72.9286	75.1368	97.9951	90.0412	56.3291	57.3354	80.2321	103.321	22.3204	26.3045	48.9806	59.2255	37.3219	2.18812	1.78497	1.82831	0.723994	0.978997	1.86929	1.58393	2.1789	1.72356	0.996155	1.10106	1.6037	1.59911	0.40349	0.862117	1.36159	1.44046	0.599712	0.767681	0.129806	0.675481	0.119377	0.495751	0.381373	0.406548	-0.592262	0.623748
ENST00000221086	ENST00000221086.8	ENSG00000104643.10	MTMR9	HGNC:14596	365.286	454.87	437.134	336.2	270.138	269.334	417.375	406.609	354.141	372.786	414.17	276.553	414.398	317.858	125.898	383.715	296.238	547.152	3.43815	2.82008	2.87247	2.34099	2.37511	2.42517	3.09089	3.17603	2.38141	2.31594	2.79408	1.94189	2.2531	2.01854	1.44953	3.74719	2.53109	3.08859	-0.273978	-0.21466	0.420542	0.39651	0.161084	0.242016	0.0098509	0.0384596	0.483669
ENST00000221114	ENST00000221114.8	ENSG00000104671.8	DCTN6	HGNC:16964	1127.61	1645.33	1588.47	1491.39	1032.14	956.63	1452.75	1409.13	1580.28	1638.04	1617.75	1508.65	1806.13	1316.93	806.846	1181.24	1261.65	1745.76	94.7382	91.0544	93.174	92.6972	81.0048	76.8899	96.0334	98.25	94.8563	90.8377	97.4196	94.5605	87.6568	74.6519	82.9229	102.97	96.2234	87.9652	0.107632	-0.0996104	0.0600081	-0.0210861	0.116332	0.0297638	-0.0964583	0.0797742	-0.107627
ENST00000221130	ENST00000221130.11	ENSG00000104687.14	GSR	HGNC:4623	3550.52	5114.66	4499.92	4215.59	2847.11	3088.3	4831.03	4948.55	3801.32	4999.11	5417.05	4552.23	5795.62	4148.38	2449	4116.23	4411.74	5840.41	82.7704	78.5384	73.2382	72.7028	62.0002	68.8751	88.6111	95.7362	63.3117	76.9222	90.5138	79.1704	78.0466	65.249	69.8376	99.5607	93.3617	81.6558	-0.362035	-0.166318	0.104408	-0.110908	-0.0725409	0.0358557	-0.202338	-0.100984	-0.0197386
ENST00000221132	ENST00000221132.8	ENSG00000104689.10	TNFRSF10A	HGNC:11904	47.0014	80.0647	67.5813	65.4502	25.4451	40.5699	48.8001	39.0126	15.2098	37.204	74	63.4661	75.7688	41.534	17.1142	41.0015	21.0433	26.0187	1.25299	1.40592	1.25781	1.2908	0.633649	1.03467	1.02359	0.863095	0.289686	0.654641	1.41397	1.26222	1.16681	0.747058	0.558101	1.13408	0.509246	0.415991	-0.134792	-0.0766996	0.445325	-0.0028169	-0.0968296	0.303873	-0.00481494	0.0802795	0.385006
ENST00000221138	ENST00000221138.9	ENSG00000104695.13	PPP2CB	HGNC:9300	1708.61	2496.16	2371	2042.27	1472.8	1595.01	2205.37	2164.5	2285.69	2397.8	2226.74	1857.97	2443.19	1994.64	1057.7	1669.78	1946.97	2864.04	66.0583	63.568	63.9978	58.4126	53.1905	58.9938	67.0858	69.4475	63.1346	61.1889	61.7053	53.5893	54.5647	52.0308	50.0223	66.9805	68.3312	66.4085	-0.0718267	0.00223274	0.108758	0.251773	0.0312082	0.0230455	0.042232	0.0965996	0.233685
ENST00000221166	ENST00000221166.10	ENSG00000104722.14	NEFM	HGNC:7734	0	3.18107	0	2.94494e-07	13.0603	0	0	0	0	0	0	6.93457	0	3.53383	6.00183	6.78292	0	3.276	0	0.0449588	0	4.67461e-09	0.261769	0	0	0	0	0	0	0.111003	0	0.0511585	0.157529	0.151002	0	0.0421564	-0.0595719	-0.20289	0	-0.151863	0.263468	0	0.0634461	6.74404e-09	-0.211049
ENST00000221200	ENST00000221200.9	ENSG00000104756.16	KCTD9	HGNC:22401	1336.02	2064.98	1799.44	1627.93	1472.5	1482.72	1642.6	1595.19	1765.44	1724.77	1736.18	1734.11	2119.16	1838.54	1064.28	1377.92	1339.36	2190.54	27.771	28.2732	26.1135	25.0336	28.5916	29.4847	26.8642	27.5173	26.2178	23.6638	25.8667	26.8912	25.4456	25.7847	27.0615	29.7171	25.2726	27.308	-0.0566555	-0.140628	0.222218	-0.0407982	0.143778	0.118275	0.123762	-0.0226529	0.119494
ENST00000221232	ENST00000221232.11	ENSG00000088038.20	CNOT3	HGNC:7879	1266.78	1709.58	1292.88	1121.25	1057.57	1022.18	1434.39	1182.22	1267.52	1499.02	1618.43	1443.72	1887.94	1614.79	727.963	993.383	867.806	1720.97	32.0583	28.4977	22.8427	20.9919	25.0008	24.7472	28.5609	24.8286	22.9171	25.0393	29.3563	27.257	27.5993	27.5719	22.5354	26.0832	19.936	26.12	-0.181312	0.12629	0.344322	-0.24506	-0.136042	0.302987	-0.0413929	-0.37901	0.12958
ENST00000221233	ENST00000221233.9	ENSG00000077348.10	EXOSC5	HGNC:24662	1216.76	1770.92	1625.59	1709.33	1121.58	1124.05	1201.3	1349.92	1540.97	1756.09	1582.07	1629.13	2186.81	1766.09	896.081	953.352	1148.94	1691.69	110.356	105.796	102.932	114.69	95.0225	97.5293	85.7248	101.605	99.8505	105.127	102.845	110.23	114.57	108.072	99.4157	89.7116	94.5938	92.0177	0.116642	-0.0648416	0.0693909	-0.0979094	-0.183843	0.102106	0.040427	0.00149349	-0.0273603
ENST00000221249	ENST00000221249.10	ENSG00000032444.17	PNPLA6	HGNC:16268	54.2237	391.062	86.3441	138.079	97.3384	80.6902	185.961	101.202	105.652	43.9982	314.926	189.077	131.898	126.261	48.453	54.8985	99.2746	155.291	0.801235	3.80626	0.890744	1.50941	1.34357	1.14065	2.16201	1.24101	1.11536	0.429122	3.3354	2.08432	1.12585	1.25879	0.875808	0.841659	1.33163	1.37619	-0.167746	0.779836	0.333857	-0.705999	0.0531613	-0.0571917	0.148749	0.239311	0.190534
ENST00000221264	ENST00000221264.8	ENSG00000011422.12	PLAUR	HGNC:9053	17.5389	0	12.5952	9.54252	8.44558	0	0	4.56444	6.56569	9.36144	16.946	3.69572	0	4.29202	3.33592	8.83335	11.2285	8.25853	0.851168	0	0.426744	0.342598	0.382867	0	0	0.18383	0.227646	0.299869	0.589452	0.133803	0	0.140536	0.198037	0.444778	0.494664	0.240368	-0.0148736	-0.530848	0.51007	0.331556	0.277951	-0.336359	-0.66853	0.425028	-0.260672
ENST00000221265	ENST00000221265.8	ENSG00000006712.15	PAF1	HGNC:25459	2799.52	3969.76	3574.83	3303.18	2328.5	1951.52	3053.68	2958.01	2530.95	3646.61	3868.63	3437.95	4636.32	2905.33	1819.46	2179.12	2458.16	3576.8	93.8141	87.6255	83.6353	81.8891	72.8898	62.5629	80.5143	82.262	60.5946	80.6584	92.9203	85.9487	89.7488	65.6889	74.5838	75.7654	74.7774	71.8852	-0.242821	0.0865977	0.215501	-0.0389055	0.147928	0.135892	-0.0837141	-0.130696	-0.249893
ENST00000221283	ENST00000221283.10	ENSG00000076944.18	STXBP2	HGNC:11445	1493.85	2171.35	2020.91	1810.4	2052.99	2093.27	1436.33	1561.77	1748.73	1791.38	1823.67	1783.62	2172.66	2232.5	1131.61	998.873	1102.75	1815.55	59.9691	57.4159	56.6391	53.7655	76.9862	80.3905	45.3669	52.0298	50.1544	47.4661	52.4729	53.4168	50.3828	60.4677	55.5692	41.604	40.1858	43.7108	0.194235	0.122106	0.331102	0.0829972	0.34339	0.364657	0.127552	0.0919819	0.524842
ENST00000221315	ENST00000221315.10	ENSG00000256087.7	ZNF432	HGNC:20810	122.971	176.771	132.195	116.686	107.082	113.646	141.778	107.547	52.7262	108.247	171.626	103.987	174.938	103.374	68.6522	69.8731	82.1671	137.355	1.80871	1.71261	1.35747	1.26968	1.47126	1.59911	1.64074	1.31274	0.554063	1.05089	1.80933	1.14104	1.48635	1.02586	1.2352	1.0663	1.09708	1.21163	-0.509067	0.35389	0.453657	0.138929	0.286708	0.141221	-0.0505436	-0.13154	0.217615
ENST00000221327	ENST00000221327.8	ENSG00000167384.11	ZNF180	HGNC:12970	8.32301	29.9516	14.2563	8.08552	0	0	23.7668	0	15.0495	15.0315	0	15.1084	8.27702	0	0	23.1361	0	23.2373	0.131566	0.311865	0.157333	0.0945544	0	0	0.295597	0	0.169962	0.156835	0	0.178171	0.0755804	0	0	0.379454	0	0.220298	-0.0607714	-0.0904807	-0.0318616	-0.025745	0	0	0.391619	0.0252283	0
ENST00000221355	ENST00000221355.10	ENSG00000128000.17	ZNF780B	HGNC:33109	27.1534	24.09	11.0645	23.0039	15.0059	8.73931	21.3602	24.8156	12.5908	18.833	30.6591	30.3465	13.4943	10.1038	12.4795	11.9656	15.2079	20.4321	0.534671	0.31245	0.152105	0.335099	0.276013	0.164626	0.330927	0.405511	0.177126	0.24477	0.432703	0.445786	0.153491	0.134233	0.300592	0.244457	0.271836	0.241288	-0.0765694	0.0969158	0.302051	-0.327581	0.169927	0.144182	-0.126477	0.21094	-0.159301
ENST00000221403	ENST00000221403.7	ENSG00000104808.8	DHDH	HGNC:17887	16.6162	12.8012	23.4152	29.6141	27.8994	31.3838	17.2788	20.6361	28.3779	30.2801	15.9603	25.5014	36.3991	41.5302	5.17995	7.50681	32.9438	14.2302	1.37792	0.699237	1.35562	1.81677	2.16119	2.48975	1.12738	1.42015	1.68127	1.65739	0.94864	1.57765	1.74363	2.32363	0.525454	0.645881	2.47994	0.707723	0.650844	0.370218	-0.16031	-0.129948	-0.0722948	-0.523965	-0.197581	0.0379578	1.19389
ENST00000221418	ENST00000221418.9	ENSG00000104823.9	ECH1	HGNC:3149	1478.88	2115.63	1883.16	1939.92	1811.25	1737.59	1599.66	1816.15	1767.2	2199.25	2064.32	1864.21	2454.91	2261.88	1061.85	1194.41	1397.19	2377.26	104.236	98.2217	92.6665	101.153	119.253	117.164	88.7113	106.231	88.9893	102.314	104.287	98.0248	99.9522	107.564	91.5518	87.3463	89.3958	100.49	-0.173513	0.0221192	0.0265933	-0.080257	0.147528	0.246401	-0.0856043	0.0170608	0.352453
ENST00000221419	ENST00000221419.10	ENSG00000104824.18	HNRNPL	HGNC:5045	5855.43	9375.4	6359.29	5860.01	4780.79	5112.78	6348.53	6617.49	6317.54	5824.27	7761.07	6988.72	8877.32	5369.49	3660.69	4882.03	4761.6	8483.95	202.377	213.439	153.448	149.834	154.351	169.052	172.64	189.807	155.997	132.868	192.262	180.2	177.237	125.213	154.769	175.069	149.393	175.858	-0.171849	-0.0200399	0.603349	-0.230466	0.299673	0.343371	0.150013	-0.240838	0.126566
ENST00000221431	ENST00000221431.11	ENSG00000104835.15	SARS2	HGNC:17697	850.19	1279.35	958.871	972.71	692.663	692.727	923.135	944.966	906.41	1126.08	1028.52	1064.94	1309.25	1212.06	538.765	677.886	742.777	1194.77	33.3136	33.0199	26.231	28.1967	25.3532	25.9673	28.46	30.7282	25.3744	29.1239	28.8859	31.1305	29.6346	32.0436	25.8239	27.5592	26.4204	28.0769	-0.140737	0.0448025	0.18787	-0.238692	-0.326392	0.210515	0.186914	-0.069356	0.00769049
ENST00000221448	ENST00000221448.9	ENSG00000104852.15	SNRNP70	HGNC:11150	1017.49	1405.3	1076.68	1098.84	1054.81	959.677	974.735	1000.25	1031.34	1433.02	1348.11	1246.76	1795.45	1616.14	688.301	882.468	887.307	1636.21	49.6431	45.1626	36.6745	39.6618	48.0738	44.7933	37.4179	40.4997	35.9498	46.1483	47.1436	45.3802	50.6025	53.2009	41.0794	44.6717	39.2987	47.8771	-0.403592	-0.24952	0.103158	-0.29992	-0.143365	0.0423702	-0.0606173	-0.343769	0.122021
ENST00000221452	ENST00000221452.13	ENSG00000104856.15	RELB	HGNC:9956	38.5172	47.9112	80.8341	45.4626	38.06	0.202537	80.6934	63.5804	72.9869	66.7289	62.2717	43.484	70.7476	42.0292	30.6801	48.5558	44.4492	99.8823	1.25263	1.02633	1.83532	1.09379	1.15623	0.00630133	2.06477	1.71596	1.69582	1.43238	1.45154	1.055	1.32908	0.922214	1.22051	1.63838	1.31222	1.94813	-0.129075	0.216126	-0.110757	0.464374	0.16574	0.232181	-0.274816	-0.153646	-1.14183
ENST00000221455	ENST00000221455.8	ENSG00000104859.15	CLASRP	HGNC:17731	486.76	765.989	592.186	523.786	557.596	339.797	622.944	509.448	327.918	549.339	642.722	543.971	734.522	773.222	421.488	387.603	426.711	593.559	16.0673	16.6545	13.6469	12.7906	17.1931	10.7302	16.1786	13.9554	7.7332	11.9686	15.2062	13.3955	14.0056	17.2204	17.0189	13.2746	12.7861	11.7504	-0.545958	0.267169	0.39621	0.0249825	-0.00216819	0.117457	0.123495	-0.12182	-0.619284
ENST00000221459	ENST00000221459.7	ENSG00000104863.12	LIN7B	HGNC:17788	16.7357	28.6354	19.7508	17.5116	16.9752	25.5235	13.5192	15.8705	25.9637	19.5722	28	15.408	27.9901	8.79443	8.31431	9.8819	22.6014	39.0498	2.3574	2.65689	1.94233	1.82484	2.23362	3.43945	1.49832	1.85522	2.61289	1.81972	2.82693	1.61916	2.27753	0.835812	1.43263	1.44422	2.89001	3.29889	-0.25081	0.0315827	0.251793	0.167854	0.816733	-0.446174	-0.0655706	-0.214441	0.867865
ENST00000221462	ENST00000221462.9	ENSG00000104866.11	PPP1R37	HGNC:27607	237.458	433.13	397.79	287.832	281.377	258.345	350.729	304.12	275.025	332.935	397.39	297.312	385.326	374.779	223.52	230.529	233.757	328.781	5.71933	6.87161	6.68901	5.12869	6.33072	5.95275	6.64653	6.07881	4.73257	5.29289	6.86031	5.34227	5.36114	6.0904	6.58555	5.76088	5.11091	4.74925	-0.00419379	0.177594	0.0945936	0.277798	0.0480878	0.212119	0.0020718	-0.0537063	-0.125671
ENST00000221466	ENST00000221466.10	ENSG00000104870.13	FCGRT	HGNC:3621	40.4539	0	19.2425	23.2901	4.90356	18.6038	2.13414e-07	0	12.7789	0	10.555	0	7.37432	0.949879	2.69174e-06	61.2343	0	11.0595	2.12289	0	0.704983	0.904167	0.240373	0.933961	8.81162e-09	0	0.479101	0	0.397004	0	0.223543	0.0336316	1.7279e-07	3.33402	0	0.348068	0.133828	-2.1157	1.64288	0.769758	0.263052	0	-0.482336	0.638095	0.951558
ENST00000221480	ENST00000221480.6	ENSG00000104883.8	PEX11G	HGNC:20208	26	55.9906	47.5666	29.3698	44	23.7674	33	22.305	33.1853	54	38	29.353	52.3726	50.3558	8	19	28.1446	51	2.1176	3.00377	2.70472	1.76962	3.34756	1.85187	2.1147	1.50761	1.931	2.90295	2.21831	1.78352	2.46402	2.76714	0.797036	1.60557	2.08085	2.49116	-0.252312	0.257496	-0.32413	0.412453	0.206736	-0.297018	0.315057	-0.32276	0.666291
ENST00000221485	ENST00000221485.8	ENSG00000104888.10	SLC17A7	HGNC:16704	1.50483	8.88177	3.79254	0	3	0	0	2	11.8789	4.30194	7.24746	0	13.5073	7.615	0	0	3.80183	3.76154	0.0362039	0.14075	0.0637011	0	0.0674209	0	0	0.0399312	0.204178	0.0683136	0.124975	0	0.187718	0.123609	0	0	0.0830301	0.0542742	0.191799	0	-0.0440274	0.0890928	-0.0740106	-0.0585852	0.0200903	-0.248193	0
ENST00000221486	ENST00000221486.6	ENSG00000104889.7	RNASEH2A	HGNC:18518	1984.28	3032.32	2897.84	2865.27	2534.97	2411.04	1980.29	1873.8	2419.38	2857.06	2419.29	2690.41	3468.63	3148.32	1635.27	1460.94	1649.14	2867.81	145.643	146.604	148.495	155.583	173.807	169.298	114.362	114.137	126.87	138.415	127.275	147.32	147.067	155.912	146.823	111.256	109.88	126.24	0.00711747	0.0393691	0.072928	0.0113845	0.155808	0.0543447	0.202484	0.0806752	0.204187
ENST00000221494	ENST00000221494.10	ENSG00000104897.10	SF3A2	HGNC:10766	4372.69	6327.97	4831.79	4667.89	4661.62	4231.9	5058.7	4900.79	5799.76	5720.12	5492.07	5233.78	6666.15	5996.38	2622.11	3723.73	3648.65	7813.05	210.767	200.909	162.596	166.45	209.892	195.141	191.848	196.036	199.724	181.984	189.74	188.202	185.609	195.009	154.604	186.225	159.647	225.858	-0.176575	0.0426957	0.210756	-0.209786	0.105586	0.294561	0.0821012	-0.15629	0.334007
ENST00000221496	ENST00000221496.5	ENSG00000104899.8	AMH	HGNC:464	28.2478	66.3337	33.2289	21.3636	56.9139	38.3838	69.8335	25.5699	44.192	41.9915	37.232	25.3442	50.4244	65.3874	26.4573	34.5591	37.2501	42.46	1.19085	1.842	0.977998	0.666279	2.24128	1.54803	2.31633	0.894575	1.33101	1.16845	1.12501	0.797088	1.22796	1.85985	1.36438	1.51161	1.42553	1.07353	0.16887	0.400977	0.0148281	0.13838	0.180624	-0.356424	0.419433	-0.419093	0.107921
ENST00000221504	ENST00000221504.12	ENSG00000104907.13	TRMT1	HGNC:25980	519.307	661.209	642.049	548.328	248.539	288.091	404.353	395.509	388.184	656.226	634.953	590.855	668.824	490.802	239.894	384.346	405.17	600.939	17.5962	14.7576	15.1884	13.745	7.86675	9.33865	10.7801	11.1216	9.39721	14.6766	15.4207	14.9359	13.0911	11.2205	9.94333	13.5121	12.4626	12.212	-0.34565	-0.30091	0.246401	0.0226828	-0.462829	-0.151376	-0.0594718	0.0654373	-0.0820046
ENST00000221515	ENST00000221515.6	ENSG00000104918.8	RETN	HGNC:20389	22	36.7544	26	29	28	15.7505	12	12	14	41	19.4873	19	33	29	13	15	27	32	5.89893	6.49144	4.86713	5.75251	7.01317	4.04021	2.53161	2.67022	2.68191	7.2562	3.74516	3.80066	5.11134	5.24639	4.26394	4.17298	6.57188	5.14589	-0.739167	-0.550671	-0.259107	0.289423	0.359351	-1.04479	0.658787	0.143935	-0.0626596
ENST00000221543	ENST00000221543.10	ENSG00000104946.14	TBC1D17	HGNC:25699	239.629	356.375	278.433	231.452	278.27	257.44	338.651	275.216	386.499	349.037	345.718	309.234	361.288	418.258	165.194	252.438	257.233	497.148	8.49822	8.32488	6.8938	6.07238	9.21852	8.73422	9.44944	8.09986	9.79272	8.17026	8.78778	8.18147	7.40138	10.0079	7.16639	9.28856	8.28115	10.5739	-0.100816	0.0223842	0.0506956	-0.218004	-0.10736	-0.0284595	-0.0698977	-0.248431	0.253366
ENST00000221554	ENST00000221554.13	ENSG00000104957.14	YJU2B	HGNC:28118	253.14	342.763	303.701	214.396	177.282	220.917	276.025	221.53	226.993	230.511	299.15	286.312	346.919	260.238	158.174	160.178	153.848	303.769	11.7239	10.4565	9.81987	7.34575	7.66974	9.7881	10.0583	8.51447	7.51084	7.04656	9.93042	9.89247	9.2813	8.13192	8.96113	7.69694	6.46811	8.4375	-0.149103	0.346547	0.661093	-0.00964802	-0.0749286	0.349381	0.0678157	-0.300909	0.11506
ENST00000221561	ENST00000221561.12	ENSG00000104964.15	TLE5	HGNC:307	191.439	208.831	345.603	229.076	190.874	203.425	160.807	230.52	249.71	351.627	292.246	228.702	313.238	317.257	155.978	138.675	152.676	399.51	7.68995	5.52548	9.69215	6.80741	7.16219	7.8173	5.08233	7.68452	7.1663	9.3229	8.41415	6.85359	7.26839	8.59837	7.66433	5.77958	5.56723	9.62457	-0.379649	-0.156571	-0.248428	0.445127	-0.233834	0.403161	-0.528747	-0.0827621	0.0252491
ENST00000221566	ENST00000221566.7	ENSG00000104969.11	SGTA	HGNC:10819	2776.91	3940.56	3402.78	3038.26	1996.53	2111.15	3201.51	3142.36	2982.34	3979.06	3665.11	3511.53	4509.57	3485.36	1847.97	2455.1	2649.97	4008.78	91.5674	85.5892	78.3362	74.1162	61.498	66.5974	83.0614	85.9905	70.2591	86.6034	86.6233	86.3835	85.8984	77.5423	74.5404	83.995	79.3224	79.2778	-0.171928	-0.0159351	0.0795171	-0.139381	-0.32966	0.115056	-0.0171279	-0.210204	-0.16028
ENST00000221573	ENST00000221573.11	ENSG00000104976.13	SNAPC2	HGNC:11135	422.499	656.208	615.528	458.893	509.968	494.02	563.363	510.297	588.615	595.522	590.122	536.873	771.528	718.478	298.616	352.259	372.762	770.768	22.0087	22.5161	22.3855	17.6844	24.8152	24.6191	23.0899	22.0601	21.9062	20.4759	22.0333	20.8639	23.2162	25.2519	19.0283	19.0387	17.6269	24.0798	-0.13079	0.265644	0.0994642	0.0970611	-0.0242021	0.30801	0.0299254	-0.374141	0.355183
ENST00000221576	ENST00000221576.4	ENSG00000104979.9	C19orf53	HGNC:24991	59.8928	38.0422	58.0366	33.5156	19.4808	25.2071	63.0738	73.4522	52.3765	71.3178	75.1077	78.2632	69.0844	44.387	23.4369	39.3551	77.0668	78.0287	16.7748	7.01826	11.3484	6.94446	5.09677	6.75405	13.8994	17.0727	10.4806	13.1843	15.0777	16.3529	11.1772	8.38784	8.02971	11.4364	19.5941	13.1068	-0.297198	0.260689	0.325541	-0.490856	-0.622748	-0.188418	-1.0037	-0.616161	-0.21973
ENST00000221665	ENST00000221665.5	ENSG00000179943.8	FIZ1	HGNC:25917	426.339	615.041	433.793	467.202	385.787	360.397	556.787	500.442	482.978	585.269	475.763	454.949	655	496.745	205.518	445.536	395.187	602.63	11.5831	11.0067	8.22817	9.39042	9.79095	9.36724	11.9021	11.2834	9.37486	10.4955	9.26468	9.22123	10.2798	9.10577	6.83028	12.5591	9.74651	9.81934	-0.0605209	-0.071652	0.130426	-0.147453	0.0946422	0.192842	0.226151	-0.118482	0.404896
ENST00000221671	ENST00000221671.8	ENSG00000105072.9	C19orf44	HGNC:26141	117.536	191.206	155.541	119.128	133.543	94.1144	126.046	137.956	92.7828	134.023	164.988	131.952	163.572	157.278	82.3222	85.3606	110.577	153.311	2.45995	2.63596	2.27274	1.8445	2.61085	1.88439	2.07563	2.39613	1.38736	1.85144	2.47501	2.06028	1.97758	2.22093	2.10761	1.85361	2.10085	1.92437	-0.292711	0.108094	0.279059	0.0968347	0.164861	0.131229	0.0653203	-0.0659675	-0.107539
ENST00000221735	ENST00000221735.12	ENSG00000105136.22	ZNF419	HGNC:20648	30.3721	52.9439	0.538938	16.7079	34.937	39.4059	2.23756	39.7753	28.0508	52.4011	35.3155	38.8274	52.5898	29.5489	19.0953	25.82	38.7789	59.7353	0.56267	0.646066	0.00697055	0.228987	0.604603	0.698392	0.0326151	0.611516	0.37127	0.640759	0.468935	0.536627	0.562796	0.369345	0.432736	0.496295	0.652153	0.663698	-0.27888	-0.535092	-0.0703503	-0.609745	0.228731	-0.0359295	0.164251	-0.34666	0.245397
ENST00000221770	ENST00000221770.7	ENSG00000105171.10	POP4	HGNC:30081	82.4138	83.6162	42.5815	47.8862	10.4454	37.9717	64.6691	71.9194	58.9222	103.328	111.303	146.943	127.589	58.5471	61.3201	104.001	67.3664	95.9919	2.59692	1.73553	0.936762	1.11629	0.307461	1.14466	1.60332	1.8807	1.32649	2.14908	2.51382	3.45432	2.32243	1.24473	2.36363	3.40018	1.92698	1.81407	-0.274503	-0.757208	0.191833	-1.20156	-0.779776	-0.0229931	-0.361223	-0.650699	-0.649267
ENST00000221801	ENST00000221801.8	ENSG00000105202.9	FBL	HGNC:3599	2624.02	4063.64	3772.54	3605.02	2570.96	2377.12	3150.76	3057.5	3436.34	3724.56	3406.45	3602.35	4353.18	3827.82	1872.15	2075.52	2720.16	3915.05	201.634	205.681	202.386	204.934	184.543	174.746	190.492	194.975	188.651	188.907	187.615	206.509	193.23	198.454	175.977	165.474	189.744	180.424	0.063981	0.201992	0.0935865	-0.028951	-0.104302	0.0390349	0.131961	0.0844168	-0.0100672
ENST00000221855	ENST00000221855.8	ENSG00000105254.12	TBCB	HGNC:1989	2364.3	3454.71	3054.53	2759.32	2003.38	1841.85	2704.63	2661.97	2956.76	3552.91	3276.24	2991.73	3945.48	3208.53	1580.27	2026.16	2403.4	3686.17	217.813	209.641	196.461	188.059	172.406	162.329	196.045	203.517	194.61	216.044	216.335	205.617	209.968	199.434	178.086	193.669	200.994	203.666	-0.0652917	0.0174967	0.0117154	-0.0653946	-0.20898	0.0179059	-0.0451355	-0.158188	-0.132877
ENST00000221856	ENST00000221856.11	ENSG00000105255.11	FSD1	HGNC:13745	514.291	787.631	699.643	688.922	488.765	447.888	519.84	536.189	600.157	641.856	607.862	693.098	898.41	739.553	385.99	381.397	373.643	710.345	21.3431	21.5304	20.271	21.1508	18.9476	17.7818	16.974	18.4664	17.7942	17.5817	18.081	21.4584	21.5374	20.7076	19.5948	16.4222	14.076	17.6798	0.00880919	0.0449831	0.265944	-0.0783726	-0.121984	0.368726	0.23974	-0.0249604	-0.132944
ENST00000221859	ENST00000221859.9	ENSG00000105258.9	POLR2I	HGNC:9196	363.179	622.316	640.049	629.429	537.799	421.541	537.849	406.433	629.391	693.18	519.312	553.13	778.143	849.314	411.04	413.504	456.413	707.18	130.827	147.663	160.968	167.739	180.969	145.27	152.441	121.502	161.981	164.816	134.083	148.648	161.923	206.423	181.125	154.548	149.249	152.78	0.0838319	-0.0196686	-0.330933	0.114135	-0.188885	-0.294554	0.138192	0.0506047	-0.316295
ENST00000221891	ENST00000221891.9	ENSG00000105290.13	APLP1	HGNC:597	103.54	128.067	77.0844	0	74.3208	59.8643	87.3199	60.0602	103.577	56.3365	108.618	86.7848	75.5477	101.529	32.9422	12.4648	77.7246	93.92	3.18563	2.59541	1.65578	0	2.13601	1.76203	2.11381	1.53352	2.27676	1.14407	2.39529	1.99198	1.3427	2.10761	1.23982	0.397903	2.17081	1.73303	0.261768	1.15542	0.965093	-0.171966	0.0131273	-0.323707	0.0826232	-1.22817	0.302351
ENST00000221899	ENST00000221899.7	ENSG00000105298.14	CACTIN	HGNC:29938	17.6114	0	15.7021	7.57145	0	0	0	0	0	14.6912	0	5.85204	6.76753	12.3609	0	0	0	0	0.449429	0	0.279753	0.142941	0	0	0	0	0	0.247457	0	0.111411	0.0997627	0.212828	0	0	0	0	0	0	0.216494	0.203472	-0.278375	0	0	0.0555582	0
ENST00000221922	ENST00000221922.11	ENSG00000105321.14	CCDC9	HGNC:24560	285.672	498.237	401.834	371.561	347.739	318.347	357.109	357.843	353.955	454.967	503.302	370.317	428.08	345.46	228.751	290.278	232.561	434.138	10.5285	12.0953	10.3394	10.1307	11.9718	11.2243	10.3554	10.9448	9.31997	11.0677	13.2953	10.1819	9.11372	8.59033	10.3129	11.0999	7.78059	9.59596	-0.0380757	-0.0916202	-0.0659362	0.0201815	0.435726	0.443993	-0.126486	0.138231	0.111786
ENST00000221930	ENST00000221930.6	ENSG00000105329.11	TGFB1	HGNC:11766	1599.2	2420.57	1752.44	1597.57	1437.95	1398.86	2064.04	1900.23	2689.49	2417.51	2073.76	2030.35	2583.36	2547.59	1080.52	1611.47	1654.84	3454.9	41.0894	40.9662	31.4354	30.3666	34.5125	34.3843	41.7263	40.518	49.3699	40.9987	38.1904	38.9182	38.3426	44.164	33.9607	42.959	38.5974	53.2381	-0.106743	-0.0410338	0.00311015	-0.299476	-0.346846	0.0683312	0.0987303	-0.326866	0.0173741
ENST00000221943	ENST00000221943.14	ENSG00000105341.19	DMAC2	HGNC:25496	772.515	1100.81	896.533	796.677	738.587	629.407	870.946	664.729	903.91	904.92	877.713	813.304	1140.82	791.993	423.179	644.882	608.739	1102.53	35.0912	32.9371	28.432	26.7721	31.34	27.3516	31.1277	25.0583	29.3348	27.1317	28.5767	27.5613	29.935	24.2731	23.5143	30.3932	25.1014	30.036	-0.0329703	0.0333666	0.359451	0.0433238	0.355719	-0.00238549	0.198401	-0.155602	0.209802
ENST00000221957	ENST00000221957.9	ENSG00000105355.9	PLIN3	HGNC:16893	589.796	848.21	769.885	705.893	705.17	639.529	768.961	645.665	792.859	1027.46	827.363	716.703	1213.93	904.486	423.971	584.61	666.397	1086.33	19.4382	18.4137	17.7146	17.2109	21.7098	20.1639	19.94	17.6595	18.6688	22.3509	19.5443	17.6218	23.111	20.1126	17.0926	19.9906	19.9372	21.4722	-0.192232	-0.00348611	-0.192209	0.00717125	0.105205	-0.166159	-0.0816646	-0.404892	0.226204
ENST00000221972	ENST00000221972.8	ENSG00000105369.10	CD79A	HGNC:1698	280.449	484.34	312.582	381.827	261.851	247.144	362.248	365.816	283.184	438.911	386.253	306.412	424.571	359.391	185.341	245.429	230.098	318.116	22.2459	25.3063	17.3105	22.4064	19.4024	18.7545	22.6082	24.081	16.0484	22.9799	21.9602	18.1325	19.4544	19.2342	17.9839	20.1989	16.5685	15.1336	0.0795664	0.155304	-0.0448489	-0.0633524	0.0119419	0.513598	0.196271	0.194494	0.0574008
ENST00000221975	ENST00000221975.6	ENSG00000105372.8	RPS19	HGNC:10402	133.621	0.000259779	0.00297368	103.216	0.450344	107.559	4.98505e-05	5.69605e-07	69.3004	62.047	0.000138202	49.0126	0.0272951	3.85793e-06	3.01616e-06	0.0066404	0.00496561	85.7018	38.0152	4.8682e-05	0.000590645	21.724	0.119683	29.2745	1.11588e-05	1.34484e-07	14.0859	11.6514	2.81816e-05	10.4027	0.00448578	7.40541e-07	1.04967e-06	0.00196012	0.00128242	14.6229	-0.05046	-0.00280899	1.62474	-3.51045	0.16309	-0.00184876	2.95747e-05	4.49969	4.92003
ENST00000221978	ENST00000221978.10	ENSG00000105374.10	NKG7	HGNC:7830	12.9213	16.785	7.94561	12.7708	13.8243	3.62223	15.5672	20.8475	22.7424	28.0184	8.27372	28.1437	32.7989	13.446	4.05164	16.1561	17.118	32.4058	1.71593	1.46824	0.736666	1.25465	1.71492	0.460181	1.62656	2.29754	2.15773	2.45591	0.787523	2.78824	2.51608	1.20476	0.658176	2.22605	2.06358	2.58093	-0.18145	-0.296597	-0.347619	-1.12521	0.300289	0.106169	0.465521	-0.641065	-0.18345
ENST00000221980	ENST00000221980.5	ENSG00000105376.5	ICAM5	HGNC:5348	41.7391	32.2027	10.7829	38.7194	20.5465	40.3757	20.238	19.1596	41.0562	83.3919	57.916	69.5761	86.0594	64.4288	0	32.0847	32.4058	47.5238	0.974809	0.495394	0.175817	0.668982	0.44825	0.902102	0.371885	0.371345	0.685048	1.28551	0.969491	1.21225	1.16103	1.01524	0	0.777463	0.687028	0.665653	0.0167022	-0.373659	-0.210804	-0.91185	-0.476641	-0.298892	-0.397297	-0.372754	0.927595
ENST00000222005	ENST00000222005.7	ENSG00000105401.9	CDC37	HGNC:1735	4872.75	7311.98	6236.17	5582.49	3552.7	3240.78	5210.47	5125.99	4810.29	7195.98	7043.28	6278.99	8188.47	5679.16	2881.86	3914.27	4418.31	6610.69	235.047	232.326	210.014	199.213	160.083	149.551	197.753	205.199	165.775	229.111	243.515	225.957	228.168	184.832	170.048	195.901	193.47	191.244	-0.205039	0.013505	0.0367441	-0.10508	-0.206194	0.0844888	-0.0675722	-0.194867	-0.184147
ENST00000222008	ENST00000222008.11	ENSG00000105404.11	RABAC1	HGNC:9794	845.071	1327.05	1263.11	1147.16	1173.06	989.286	1044.83	973.654	1207.87	1370.48	1265.28	1143.72	1634.94	1522.3	693.184	644.104	928.338	1439.26	118.008	122.064	123.143	118.509	153.019	132.16	114.797	112.834	120.505	126.319	126.641	119.15	131.884	143.427	118.409	93.3212	117.679	120.537	-0.000373178	0.295942	-0.0973816	0.0471665	0.0927661	-0.0601421	-0.0526812	-0.153043	0.157248
ENST00000222032	ENST00000222032.10	ENSG00000105427.10	CNFN	HGNC:30183	15	34	30	24	30	20	26	26	25	23	21	16	40	28	17	24	19	29	3.78611	5.65279	5.28655	4.48149	7.07341	4.82938	5.16345	5.44616	4.50825	3.83182	3.79918	3.01285	5.8322	4.76839	5.2489	6.28519	4.35342	4.38996	0.0313205	-0.241227	-0.0137135	0.647643	0.48501	0.267978	0.471171	-0.317782	-0.100261
ENST00000222120	ENST00000222120.8	ENSG00000105514.8	RAB3D	HGNC:9779	202.089	268.789	212.4	218.046	317.121	367.074	144.545	149.111	172.069	164.697	210.088	225.92	264.539	308.097	151.122	98.3208	128.006	206.119	3.27143	2.86608	2.40049	2.61127	4.79541	5.68471	1.84104	2.00318	1.99005	1.75977	2.43761	2.72838	2.47375	3.36507	2.99254	1.65137	1.88105	2.00112	-0.00533241	0.0996786	0.630171	-0.132808	0.408906	0.0598951	0.169464	0.056015	0.743556
ENST00000222122	ENST00000222122.10	ENSG00000105516.11	DBP	HGNC:2697	215.999	309.913	285.437	293.237	287.12	248.31	274.6	199.38	274.376	301.25	230.029	209.527	350.162	393.425	124.628	171.655	156.184	382.941	7.35402	6.95016	6.78474	7.38586	9.13151	8.08773	7.35595	5.63339	6.67399	6.7698	5.61338	5.32192	6.88673	9.03748	5.19047	6.06366	4.82709	7.81926	-0.20068	0.242388	0.104594	0.300285	0.0134526	0.186972	0.265596	0.0885326	0.553872
ENST00000222139	ENST00000222139.11	ENSG00000187266.14	EPOR	HGNC:3416	61.401	102.341	72.5031	92.0056	76.8941	90.5225	64.3984	72.1358	41.7666	59.9294	81.6656	81.5769	105.166	156.518	65.0681	34.1195	47.9254	121.923	1.85255	2.03389	1.52722	2.05361	2.16718	2.61283	1.52875	1.80618	0.900307	1.19347	1.76605	1.83619	1.83291	3.18619	2.40149	1.06808	1.31261	2.20618	-0.754624	0.290132	0.37904	-0.166404	-0.40244	0.279085	0.13334	0.108233	0.086962
ENST00000222145	ENST00000222145.9	ENSG00000105538.10	RASIP1	HGNC:24716	22	23	14.733	9.55749	10.1444	28.3599	17.3842	1.82036	17	9.20365	7.33357	11.7951	28.6027	15.9629	16.5748	6.70021	10	17.1098	0.483742	0.33312	0.226168	0.155469	0.208364	0.596561	0.300754	0.0332172	0.267058	0.133575	0.115578	0.193485	0.363303	0.236818	0.445817	0.152857	0.199603	0.22563	0.0479597	0.174134	0.38836	0.0389763	-0.0335778	-0.215413	0.257015	-0.238627	0.143083
ENST00000222190	ENST00000222190.9	ENSG00000105583.11	WDR83OS	HGNC:30203	1.70441	10.2142	0	3.52638	8.13512	3.46341	5.10194	6.69699	1.70129	3.2519	9.97519	10.1166	5.17926	3.67882	0	1.7541	3.28054	9.93566	0.348255	1.3747	0	0.533042	1.55272	0.676996	0.820207	1.13558	0.248352	0.438567	1.46087	1.5421	0.61131	0.507158	0	0.371863	0.608477	1.21753	-0.82893	0.407967	-0.093539	-1.34602	0.760204	0.408933	-0.0514233	-0.0718367	0.745879
ENST00000222214	ENST00000222214.10	ENSG00000105607.13	GCDH	HGNC:4189	1005.92	1501.67	1325.04	1338.22	942.705	922.014	891.404	1082.88	936.27	1342.73	1239.45	1366.08	1701.09	1632.48	821.02	739.997	758.051	1256.66	41.2367	40.5487	37.9227	40.5842	36.0996	36.1591	28.7515	36.8397	27.4213	36.3316	36.4182	41.7784	40.2827	45.1524	41.171	31.4743	28.2094	30.8958	-0.166392	-0.126336	0.1781	-0.136272	-0.315001	0.373466	0.151064	0.0104996	-0.182538
ENST00000222219	ENST00000222219.8	ENSG00000105612.10	DNASE2	HGNC:2960	595.209	705.242	671.391	562.174	584.727	589.236	585.296	607.994	660.915	786.978	773.087	759.103	995.569	778.557	484.8	512.288	621.906	864.581	23.1239	18.0473	18.2103	16.1574	21.2203	21.8998	17.8909	19.6023	18.3444	20.1804	21.5273	22.0013	22.3426	20.4077	23.0394	20.6496	21.9327	20.1446	-0.128371	-0.196647	0.187734	-0.259834	0.053746	-0.154603	-0.242087	-0.444133	-0.0700678
ENST00000222224	ENST00000222224.4	ENSG00000105617.4	LENG1	HGNC:15502	6.50939	0	15.397	0	0	0	6.57316	4.6207	0	2.60441	7.20492	0	6.6707	15.8842	0	1.97916	7.48513	0	0.382431	0	0.631536	0	0	0	0.303845	0.225287	0	0.100994	0.303396	0	0.226389	0.629637	0	0.120642	0.399197	0	0	0.218447	0.3284	0.706231	-0.70455	-0.19148	-0.382276	-0.294416	0
ENST00000222247	ENST00000222247.10	ENSG00000105640.13	RPL18A	HGNC:10311	22896.1	34700.6	32811.7	30777.9	26947.4	24424.6	28404.5	27356	36788.3	36491.5	29618.4	29153.5	39655.6	38621.1	20160.5	20959.4	25806.6	41758	4238.56	4231.32	4240.67	4215.07	4659.93	4325.57	4137.22	4202.66	4865.56	4458.86	3929.95	4026.27	4240.64	4823.84	4565.36	4025.69	4336.73	4636.14	0.0696655	0.0394158	-0.0730844	0.0748327	-0.0498644	-0.0452953	0.10657	-0.0087243	-0.0778223
ENST00000222250	ENST00000222250.5	ENSG00000105643.11	ARRDC2	HGNC:25225	12.0726	38.5066	99.1442	47.4799	0	24.4656	0	17.7892	26.667	39.8718	23.1708	53.4963	80.204	23.9108	25.9328	32.7269	34.5398	19.9045	0.349396	0.734064	2.00324	1.01657	0	0.677379	0	0.427256	0.551388	0.761655	0.480647	1.15504	1.34086	0.466899	0.918087	0.982713	0.907428	0.345484	0.205434	-0.987476	-0.384618	0.478809	-0.55277	-0.418384	0.227929	-0.215138	-0.193459
ENST00000222254	ENST00000222254.13	ENSG00000105647.19	PIK3R2	HGNC:8980	893.429	1312.73	958.666	882.958	762.61	824.235	907.663	868.78	1029.89	1063.15	1062.64	1025.73	1277.14	1310.95	547.289	721.243	674.298	1313.7	15.483	14.9848	11.5987	11.3199	12.3453	13.6648	12.3761	12.4945	12.7512	12.1609	13.1992	13.2612	12.7851	15.3282	11.6019	12.9682	10.6077	13.6537	-0.0917083	-0.0624921	0.324723	-0.178814	-0.291035	0.21729	0.170888	-0.162114	0.218722
ENST00000222256	ENST00000222256.9	ENSG00000105649.10	RAB3A	HGNC:9777	198.124	260.657	222.539	210.169	133.311	133.79	207.42	194.014	217.965	220.918	232.992	238.56	279.729	259.294	148.411	158.532	157.373	222.744	10.5266	9.12228	8.25483	8.26095	6.61644	6.80041	8.67098	8.55462	8.2738	7.74745	8.87283	9.45595	8.5854	9.29516	9.64575	8.73925	7.59028	7.09772	0.195646	-0.0101497	0.398036	-0.176046	-0.434778	0.153492	0.0359997	-0.0496774	-0.448655
ENST00000222266	ENST00000222266.2	ENSG00000205155.8	PSENEN	HGNC:30100	176.296	321.519	323.441	296.594	196.171	208.205	349.849	266.899	269.233	336.459	346.731	261.368	377.494	379.842	154.807	185.107	226.108	355.003	35.5776	42.7388	45.5699	44.2798	36.9807	40.1961	55.5494	44.6988	38.8176	44.8169	50.1528	39.3497	44.0063	51.7189	38.2157	38.758	41.4214	42.9661	-0.142988	0.508266	-0.324919	0.206841	-0.473054	0.107363	-0.2259	0.00874113	0.071077
ENST00000222284	ENST00000222284.10	ENSG00000105677.12	TMEM147	HGNC:30414	1298.36	1897.34	2165.92	2128.05	1540.05	1368.62	1467.23	1606.97	2106.71	2059.85	1719.72	1983.49	2516.79	2540.97	1217.39	1114.71	1305.12	2368.47	144.33	138.928	168.095	175.006	159.92	145.547	128.329	148.247	167.314	151.138	137.021	164.493	161.614	190.578	165.542	128.567	131.701	157.903	0.0830113	-0.0026494	-0.0660442	0.0310616	-0.251591	0.169524	0.0197901	0.114172	-0.184523
ENST00000222286	ENST00000222286.9	ENSG00000105679.9	GAPDHS	HGNC:24864	105	130	123	110.881	92.6965	118	118	86.3977	75	144	121.473	67.8966	94.8707	118.785	57.5893	80.9992	43.8315	87.2838	5.81078	4.73882	4.75226	4.53954	4.79197	6.24722	5.13798	3.96792	2.96533	5.25997	4.8183	2.80316	3.03283	4.43526	3.89856	4.65084	2.20195	2.89694	0.0250989	0.119299	0.121665	0.596928	0.0917069	0.633691	-0.0198425	0.457973	0.565068
ENST00000222305	ENST00000222305.8	ENSG00000105698.16	USF2	HGNC:12594	936.858	1349.44	1041.98	784.953	711.324	820.615	1136.09	1038.11	1273.7	2004.47	1793.82	1903.07	2442.5	2301.45	1001.3	1210.44	1333.05	2210.26	41.2086	39.0975	31.998	25.5427	29.2272	34.5313	39.318	37.8942	40.0264	58.1954	56.5537	62.4487	62.061	68.301	53.876	55.2411	53.2274	58.3066	-0.531638	-0.4802	-0.48795	-0.943214	-1.19703	-0.47947	-0.521397	-1.24843	-0.627087
ENST00000222307	ENST00000222307.9	ENSG00000105700.11	KXD1	HGNC:28420	1592.89	2190.89	1909.51	1904.66	1299.96	1407.38	1887.64	1915.01	2073.57	2387.31	2195.87	2091.34	2518.36	2201.19	1100	1580.17	1616.35	2863.79	96.8798	87.7708	81.081	85.6987	73.8556	81.8876	90.33	96.6571	90.1016	95.8367	95.7244	94.8915	88.4781	90.3269	81.8385	99.7141	89.2398	104.46	-0.211145	-0.141105	0.0154577	-0.224355	-0.286929	0.113962	-0.123796	-0.0455248	0.000854654
ENST00000222308	ENST00000222308.8	ENSG00000105701.16	FKBP8	HGNC:3724	1642.28	2160.7	2096.95	1998.44	2114.93	1967.56	1644.05	1720.79	1934.14	2305.64	2098.82	1878.71	2687.59	2911.93	1120.76	1386.37	1575.69	2459.71	74.0733	64.1934	66.0316	66.6829	89.1079	84.8988	58.3437	64.4106	62.3259	68.6406	67.8513	63.2163	70.0242	88.615	61.8364	64.8782	64.515	66.5363	-0.0928679	-0.150704	0.10837	0.0619015	0.00791346	-0.0023001	-0.0787572	-0.0695179	0.451037
ENST00000222329	ENST00000222329.9	ENSG00000105722.10	ERF	HGNC:3444	1240.92	1908.43	1498.59	1234.72	1069.07	950.642	1573.82	1235.34	1548.17	1665.41	1539.3	1546.71	2054.13	1476.77	798.929	1067.15	1096.24	1977.98	33.3316	33.7653	28.1025	24.5353	26.8241	24.4281	33.2608	27.5369	29.7097	29.5263	29.635	30.9939	31.8721	26.7632	26.2506	29.7402	26.7297	31.8636	-0.0977989	0.156435	0.169484	-0.136655	0.00316145	0.0413955	0.182469	-0.364375	-0.099864
ENST00000222330	ENST00000222330.8	ENSG00000105723.13	GSK3A	HGNC:4616	193.891	177.64	179.014	117.786	78.8782	99.1412	322.188	290.418	249.29	1717.37	1607.81	1428.3	1682.71	1410.91	650.772	1346.41	1308.8	2237.59	6.52139	3.93554	4.20357	2.93079	2.47825	3.19004	8.52622	8.10627	5.99036	38.126	38.7602	35.8391	32.6935	32.0179	26.7749	46.9856	39.9605	45.136	-2.72245	-2.33263	-2.37906	-2.82366	-3.24682	-2.1693	-3.01004	-3.09958	-2.72875
ENST00000222345	ENST00000222345.11	ENSG00000105738.11	SIPA1L3	HGNC:23801	689.679	943.844	665.894	558.801	572.885	574.373	811	704.479	623	762.749	957	753.546	838.23	599.559	458.819	584.83	458.542	933.01	5.71433	5.1511	3.85188	3.42519	4.43396	4.55273	5.28694	4.84397	3.68784	4.17134	5.68328	4.65783	4.01192	3.35168	4.65026	5.02751	3.44884	4.63623	-0.265806	0.0607951	0.376706	-0.221704	0.320432	0.39352	-0.11971	-0.179623	-0.0251208
ENST00000222374	ENST00000222374.3	ENSG00000105767.3	CADM4	HGNC:30825	93	149.084	150	106.822	126.861	107.698	106	73	124	129.746	139.859	122	185	153.739	63.7197	75	66	107	3.13459	3.30987	3.52971	2.66359	3.99422	3.47268	2.81105	2.04191	2.98597	2.88647	3.37876	3.0677	3.60197	3.49618	2.62717	2.62279	2.01938	2.16293	0.333671	0.0730861	0.0892835	0.155204	0.151559	0.0107254	-0.0228775	-0.328993	0.302293
ENST00000222388	ENST00000222388.6	ENSG00000285292.1	ABCF2-H2BK1	HGNC:54751	1386.39	2137.56	1729.43	1771.72	898.381	1009.02	1560.24	1535.29	1658.04	2002.74	1778.51	1600.09	2268.14	1375.35	861.713	891.522	860.434	1812.83	46.8275	47.5571	40.7819	44.271	28.3453	32.6043	41.464	43.0349	40.0107	44.6494	43.0566	40.3195	44.2543	31.343	35.6037	31.243	26.382	36.7225	0.120574	0.397257	0.0672447	0.0160571	-0.140322	0.685418	0.140323	0.000532348	-0.123347
ENST00000222399	ENST00000222399.11	ENSG00000091136.15	LAMB1	HGNC:6486	91.3895	270.557	131.929	168.38	211.892	211.63	121.369	0.0948978	259.294	187.491	292.377	245.133	270.806	127.695	50.6588	169.322	162.579	267.651	1.08998	2.12551	1.09853	1.48567	2.36071	2.41468	1.13893	0.000939278	2.20944	1.47597	2.49939	2.18112	1.86574	1.02756	0.739086	2.09528	1.7602	1.91448	0.139079	-0.533181	-0.244506	-0.600155	0.72902	-1.46342	-0.163013	-0.205274	0.97342
ENST00000222402	ENST00000222402.8	ENSG00000078967.13	UBE2D4	HGNC:21647	492.661	721.238	591.523	478.303	369.414	381.026	641.043	619.506	684.725	576.37	568.74	485.226	505.377	524.088	243.694	549.747	484.5	737.482	8.5331	8.22846	7.15286	6.12873	5.97692	6.31353	8.73596	8.9047	8.47307	6.58924	7.06059	6.26986	5.05644	6.12456	5.16322	9.8793	7.61776	7.66073	0.129343	-0.160191	0.32899	0.165379	-0.0302092	0.200799	0.195206	0.235177	0.246883
ENST00000222511	ENST00000222511.11	ENSG00000105793.16	GTPBP10	HGNC:25106	615.633	838.195	734.924	640.04	472.252	464.891	746.798	641.267	529.594	832.245	931.439	653.776	790.618	550.247	481.117	700.715	531.682	729.923	5.46591	4.90193	4.55546	4.20394	3.9167	3.94867	5.21685	4.72492	3.35931	4.87716	5.92739	4.33036	4.05488	3.29617	5.22527	6.45486	4.28517	3.88667	-0.164753	-0.261997	0.137734	0.0596721	0.194638	0.115306	-0.231124	0.041929	-0.331095
ENST00000222547	ENST00000222547.8	ENSG00000105829.13	BET1	HGNC:14562	464.116	741.942	801.196	711.916	509.99	593.548	666.91	646.604	785.777	855.656	802.899	728.427	836.704	762.998	484.176	583.535	633.103	884.228	24.9707	26.294	30.0949	28.3362	25.6314	30.5506	28.2317	28.8707	30.2044	30.3864	30.9623	29.2379	26.0044	27.6974	31.8658	32.5744	30.921	28.5318	0.0794795	-0.199829	-0.273253	0.0403211	-0.107795	-0.0957748	-0.227791	0.11949	-0.0589216
ENST00000222553	ENST00000222553.8	ENSG00000105835.13	NAMPT	HGNC:30092	666.555	896.987	827.638	755.582	340.758	550.302	653.031	628.171	643.151	915.333	851.694	900.786	1002.6	883.138	681.987	708.287	486.745	773.332	10.4718	9.28227	9.0777	8.78167	5.00078	8.27078	8.07207	8.18991	7.2188	9.49163	9.59044	10.5575	9.09881	9.3611	13.1063	11.5452	6.94165	7.28639	-0.0118155	-0.467629	0.128856	-0.197668	-0.787954	0.210611	-0.0426035	-0.0460325	-0.605576
ENST00000222567	ENST00000222567.6	ENSG00000105849.6	POLR1F	HGNC:18027	2423	3412	3130	3044	1961	2007	2631.84	2860	2787	3245	3130	3050	3788	2581	1688	2208	2362.73	3405	43.0051	39.8894	38.7847	39.9687	32.5125	34.0779	36.7528	42.1257	35.3402	38.0151	39.818	40.3851	38.8371	30.9077	36.6485	40.6603	38.0676	36.2446	-0.0354651	-0.142088	0.173636	-0.0568992	0.0707942	0.142575	0.00252075	0.0404098	-0.10203
ENST00000222574	ENST00000222574.9	ENSG00000105856.14	HBP1	HGNC:23200	139.023	215.058	271.975	136.311	297.091	191.605	178.115	170.255	241.347	198.117	214.771	190.023	207.615	173.803	168.983	176.483	169.359	249.272	3.49609	3.56232	4.775	2.53592	6.97896	4.60958	3.5242	3.55312	4.33614	3.28846	3.87115	3.56498	3.01595	2.94893	5.19823	4.60472	3.86615	3.75949	0.164989	-0.308979	0.0682098	0.339215	1.01474	-0.0959249	-0.0944942	-0.183657	-0.143964
ENST00000222584	ENST00000222584.8	ENSG00000105866.15	SP4	HGNC:11209	633.666	728.51	680.468	529.353	578.694	552.997	549.152	600.497	745.796	773.43	781.87	866.009	831.345	460.253	483.096	636.105	570.226	907.58	6.99959	5.30066	5.24771	4.32581	5.97128	5.84379	4.77276	5.50476	5.8857	5.63909	6.19035	7.13658	5.30474	3.43021	6.52775	7.29031	5.71788	6.01253	-0.0263315	-0.522165	0.268942	-0.381095	0.654047	-0.0465095	-0.190561	-0.243438	-0.137423
ENST00000222597	ENST00000222597.7	ENSG00000105879.13	CBLL1	HGNC:21225	168.523	499.287	388.708	276.886	204.469	189.158	395.999	353.428	324.718	373.702	499.359	504.93	471.51	362.289	162.618	251.974	219.127	499.178	5.2456	10.2369	8.44713	6.37597	5.94524	5.63275	9.6983	9.12961	7.22119	7.67781	11.1408	11.7253	8.47809	7.60858	6.19188	8.13761	6.19167	9.31863	-0.327832	0.227491	-0.474489	-0.429747	-0.309749	0.494181	-0.111624	-0.361762	-0.116762
ENST00000222644	ENST00000222644.10	ENSG00000105926.16	PALS2	HGNC:18167	752.448	900.655	868.495	801.09	619.075	643.901	942.279	823.335	775.06	875.707	967.939	910.359	1034.59	795.938	523.449	740.569	611.481	913.346	5.96961	4.70663	4.81046	4.70176	4.58795	4.88706	5.88186	5.42078	4.3931	4.58568	5.5041	5.38812	4.74142	4.2605	5.07998	6.09594	4.40381	4.34576	0.0127209	-0.0441955	0.319345	-0.13674	0.0871188	0.248772	-0.188711	-0.0100012	-0.0465171
ENST00000222673	ENST00000222673.6	ENSG00000105953.16	OGDH	HGNC:8124	1967.51	2733.28	2232.31	2248.57	1554.92	1696.44	1881.38	1954.37	2075.21	2672.72	2415.21	2564.38	3031.12	2509.98	1209.58	1470.11	1682	2707.9	32.2341	29.4961	25.533	27.253	23.7965	26.5886	24.2516	26.5718	24.29	28.902	28.361	31.3427	28.6861	27.7447	24.241	24.9893	25.015	26.6067	-0.126456	-0.0415419	0.152424	-0.285649	-0.213164	0.08385	0.0547216	-0.0713863	0.128305
ENST00000222690	ENST00000222690.10	ENSG00000105968.19	H2AZ2	HGNC:20664	2997.05	4320.76	3313.43	3102.47	2341.62	2452.81	4646.11	4275.56	3490.09	4050.85	4228.64	3455.98	4038.88	3454.15	2016.89	3812.86	3631.72	4441.35	54.5424	51.7943	42.0986	41.7693	39.8073	42.7035	66.5265	64.5726	45.3777	48.6588	55.1581	46.9209	42.4592	42.4124	44.8993	71.9939	59.9967	48.4747	-0.0932595	-0.112323	0.161539	-0.153015	-0.0892823	0.10436	-0.0891122	-0.0230864	-0.0707249
ENST00000222693	ENST00000222693.5	ENSG00000105971.15	CAV2	HGNC:1528	3.01259	1.00016	2.00333	2.00376	1	0	3.00268	2.15518	2	2	2.00067	0	1.00036	4.36703	0	0	2	3.00437	0.0723692	0.0158258	0.0335982	0.0356097	0.0224398	0	0.0567529	0.0429648	0.0343249	0.0317117	0.0344475	0	0.0138816	0.0707802	0	0	0.0436133	0.043284	-0.0124425	0.079638	0.0557618	0.0476754	-0.0666464	-0.00089684	-0.0262074	0.0305912	0
ENST00000222718	ENST00000222718.7	ENSG00000105996.7	HOXA2	HGNC:5103	5	15.3869	10.1338	12	3.46467	6	7	12	7	6.64261	9.67938	5.06647	9.24611	7.70881	6.25196	6	3	5.42038	0.229407	0.465017	0.324607	0.407312	0.148492	0.263358	0.252697	0.456912	0.229457	0.201164	0.318312	0.173419	0.245056	0.238636	0.350889	0.285623	0.124949	0.149151	0.0974523	-0.0374302	0.0335291	0.174846	-0.109011	0.373054	0.152226	0.176731	-0.0966456
ENST00000222725	ENST00000222725.10	ENSG00000106003.14	LFNG	HGNC:6560	9.02044	13.7448	18.4175	4.59306	4.62098	0	4.6378	9.06587	4.59934	25	3.1779	17	8.55766	18.5068	0	9	0	18.2324	0.267858	0.268842	0.381819	0.100899	0.128179	0	0.108356	0.223409	0.097575	0.489996	0.0676372	0.376601	0.146792	0.370783	0	0.277284	0	0.324699	-0.271345	-0.204657	-0.232915	0.00545819	-0.281005	0.290907	0.249091	-0.0589213	0
ENST00000222726	ENST00000222726.4	ENSG00000106004.5	HOXA5	HGNC:5106	173.649	260	214.029	165	130.26	191.827	232.452	150	156	210.287	250	223	258.17	240.171	127.856	166.415	174.779	232.399	8.05987	7.94897	6.9355	5.66564	5.64771	8.51774	8.48895	5.77779	5.17305	6.44234	8.31695	7.72175	6.92201	7.52122	7.25929	8.01407	7.36411	6.4692	-0.27497	0.0740696	0.283734	-0.136296	-0.358202	-0.303396	-0.0581369	-0.249123	0.204602
ENST00000222728	ENST00000222728.3	ENSG00000106006.6	HOXA6	HGNC:5107	39.705	56.1626	41.5696	22.0347	23.9113	44.5867	31.6199	52.1054	26.9464	36.1003	53.4642	33.9955	54.0659	21.0572	33.3244	35.1502	22.5558	56.5907	3.64734	3.39829	2.66598	1.49743	2.05183	3.91828	2.28537	3.97218	1.76847	2.18886	3.52016	2.32974	2.86897	1.3051	3.74465	3.35015	1.8809	3.11772	-0.572755	-0.405008	0.543366	0.138788	0.404843	0.787361	-0.039433	-0.631501	0.0518535
ENST00000222792	ENST00000222792.11	ENSG00000106069.26	CHN2	HGNC:1944	227.329	329.89	258.781	235.449	199.361	189.569	254.43	222.07	209.203	286.516	218.155	232.409	258.768	149.841	116.063	184.62	191.885	313.986	5.05424	4.83117	4.01682	3.87264	4.14045	4.03206	4.45076	4.09738	3.32304	4.20461	3.47644	3.85486	3.3234	2.24773	3.15655	4.25878	3.87273	4.1867	-0.262772	0.0517307	0.218157	0.0473435	0.662463	0.0650246	0.381432	0.172538	0.275765
ENST00000222800	ENST00000222800.8	ENSG00000106077.19	ABHD11	HGNC:16407	75.8632	127.179	96.94	93.337	58.0463	34.2634	72.1646	54.5178	57.5269	98.111	51.7252	134.273	191.392	86.7486	49.3586	50.4808	25.7452	78.5918	4.31035	4.75968	3.84533	3.92323	3.08079	1.86239	3.22604	2.5706	2.33517	3.67938	2.10645	5.69147	6.28167	3.32549	3.43053	2.97586	1.32786	2.67805	-0.141181	0.0880412	0.18249	-0.46573	-0.0840162	0.617161	0.890722	-0.564664	-0.630259
ENST00000222803	ENST00000222803.10	ENSG00000106080.11	FKBP14	HGNC:18625	210.787	329.88	235.72	272.893	213.916	235.769	309.27	266.77	267.191	340.948	346.403	299.26	342.461	245.16	166.745	263.445	224.376	339.836	2.87466	2.96333	2.24434	2.75324	2.72515	3.07601	3.31852	3.01922	2.60333	3.06906	3.38604	3.04471	2.69789	2.25582	2.78171	3.72767	2.77775	2.77953	-0.0688752	-0.13059	-0.070628	-0.318113	0.194281	0.0893852	-0.146207	0.0214344	0.108118
ENST00000222812	ENST00000222812.8	ENSG00000106089.12	STX1A	HGNC:11433	4.8495	0	8.70451	0	3.69182	7.38806	5.03468	0	0	0	0	16.478	0	6.72005	0	6.33766	9.88946	9.56001	0.171317	0	0.214683	0	0.121829	0.249686	0.13994	0	0	0	0	0.434274	0	0.160173	0	0.232294	0.317141	0.202546	-0.266092	-0.112389	0.228132	-0.239741	-0.0484869	-0.39741	0	0	0.321565
ENST00000222823	ENST00000222823.9	ENSG00000106100.11	NOD1	HGNC:16390	265.223	340.631	354.138	291.315	366.876	411.301	284.477	290.763	262.921	320.102	336.671	279.448	324.033	357.959	164.732	224.791	157.306	296.122	4.0252	3.40519	3.7523	3.27075	5.20117	5.97166	3.39694	3.6621	2.8508	3.20656	3.66227	3.16397	2.84077	3.6654	3.05824	3.53965	2.16719	2.6953	0.0594685	-0.0460796	0.256538	0.190668	0.41054	0.557777	-0.0818266	0.153096	0.780648
ENST00000222902	ENST00000222902.7	ENSG00000106178.7	CCL24	HGNC:10623	1.67233	3.01217	2.01821	4.02987	1.54099	2.31836	5.01275	1.00679	0	1.00573	7.70667	2	3.05971	0	0	0	1.00072	1.00529	0.0946805	0.112331	0.0797727	0.168787	0.0814975	0.125568	0.223295	0.0473034	0	0.0375834	0.312733	0.0844741	0.100067	0	0	0	0.0514312	0.0341342	-0.0484235	0.290773	0.0772827	-0.00626797	0.11303	-0.00567495	-0.238988	0.087421	0.170653
ENST00000222969	ENST00000222969.10	ENSG00000106245.11	BUD31	HGNC:29629	794.802	976.424	1153.35	1161.8	1106.57	951.576	685.928	857.95	1115.3	1178.88	985.055	911.708	1190.72	1124.22	626.989	732.633	884.866	1298.84	66.9528	54.1789	67.8298	72.402	87.0753	76.6854	45.4625	59.9773	67.1225	65.5473	59.4756	57.2956	57.9416	63.896	64.6082	64.0327	67.6648	65.6185	0.0322086	-0.485097	0.0301528	0.239648	0.440609	-0.171298	-0.132237	0.316534	0.243768
ENST00000222982	ENST00000222982.8	ENSG00000106258.15	CYP3A5	HGNC:2638	0	2.60511	3.7605	0	0	0	0	3	0	0	0	0	0	0	0	1.40822	0	0	0	0.076854	0.117586	0	0	0	0	0.111505	0	0	0	0	0	0	0	0.0654387	0	0	0	-0.0914475	0	0.160385	0	0.152515	0.106823	0	0
ENST00000222990	ENST00000222990.8	ENSG00000106266.11	SNX8	HGNC:14972	888.742	1360.9	1020.16	933.918	606.737	572.078	1103.32	1022.05	1001.42	1359.14	1240.24	1206.37	1493.29	1230.31	572.256	844.606	834.517	1451.15	12.8734	12.9845	10.3166	10.0077	8.20965	7.92743	12.5743	12.2859	10.3634	12.9944	12.8763	13.0363	12.4949	12.0239	10.1397	12.6934	10.9731	12.6064	-0.259895	-0.0125985	-0.0125312	-0.310723	-0.499942	0.150096	0.0112042	-0.293896	-0.319396
ENST00000223023	ENST00000223023.5	ENSG00000106299.8	WASL	HGNC:12735	168	223	216	209	198	263	202	227	212	190	217	190	205	214	148	193	142	291	2.63739	2.30596	2.36739	2.42729	2.9036	3.94985	2.49507	2.95738	2.37776	1.96877	2.44171	2.22523	1.85905	2.26669	2.84214	3.14361	2.02362	2.7398	-0.146895	-0.245567	0.29304	0.0622277	0.256977	0.388267	-0.0580548	0.261533	0.365476
ENST00000223029	ENST00000223029.8	ENSG00000106305.10	AIMP2	HGNC:20609	1532.45	2094.65	1823.68	1831.72	878.113	979.005	1669.19	1671.21	1958.8	2250.34	2153.95	2062.8	2553.24	1873.32	1045.82	1343.67	1534.41	2437.84	108.251	97.4628	89.9381	95.7225	57.9431	66.1591	92.7719	97.9697	98.8557	104.923	109.056	108.707	104.186	89.2831	90.3691	98.4789	98.3926	103.279	-0.0625287	-0.0852354	0.0446356	-0.2707	-0.615133	-0.00615145	-0.160588	-0.121015	-0.444123
ENST00000223054	ENST00000223054.8	ENSG00000106330.12	MOSPD3	HGNC:25078	58.4234	108.478	81.2095	76.6451	55.2512	69.3958	49.6257	97.3017	99.7239	88.7534	33.7801	80.0511	115.517	87.9895	43.2047	109.313	34.9419	127.366	4.91501	6.0112	4.76973	4.77014	4.34196	5.58509	3.2848	6.79318	5.99381	4.92831	2.03689	5.02412	5.61377	4.99437	4.44617	9.54146	2.66845	6.42616	-0.0865375	-1.29877	-0.00324029	-0.0622466	-0.16624	1.08704	1.20707	-0.196865	0.273961
ENST00000223061	ENST00000223061.6	ENSG00000106333.13	PCOLCE	HGNC:8738	53.7803	53.4254	37.2475	49.5918	64.8753	51.6449	47.7894	48.1013	71.176	56.3207	51.8147	42.8077	44.552	53.8545	21.6351	21.9658	22.7489	61.3207	2.81068	1.83915	1.35905	1.91737	3.16718	2.58211	1.9651	2.08622	2.65759	1.94281	1.94093	1.66903	1.34501	1.89899	1.38313	1.19108	1.07925	1.92201	0.323932	0.43644	0.372851	-0.178113	0.523524	0.569774	-0.0508119	0.315076	0.587949
ENST00000223073	ENST00000223073.6	ENSG00000106344.8	RBM28	HGNC:21863	828.247	1075.89	840.436	698.817	498.499	496.462	828.349	764.869	506.259	757.639	1030.32	789.22	961.805	616.613	491.394	671.131	563.717	789.873	3.47798	2.97589	2.46389	2.1709	1.95541	1.9944	2.73682	2.66545	1.51882	2.09993	3.10105	2.47241	2.33306	1.747	2.52415	2.92402	2.14884	1.98923	-0.247026	-0.0705211	0.530612	-0.00354407	0.105503	0.219168	-0.0447135	-0.0719522	-0.235007
ENST00000223095	ENST00000223095.5	ENSG00000106366.9	SERPINE1	HGNC:8583	5	12.0365	2.03531	6	2.00245	5	7	7	5.01511	17.135	4	6	8	6	6	7.05568	15	5.037	0.111593	0.176949	0.0317137	0.0990666	0.0417479	0.106757	0.122922	0.129652	0.0799675	0.252421	0.0639875	0.0999018	0.10314	0.0903504	0.163808	0.163384	0.303902	0.0674216	0.0168577	-0.0510701	-0.172092	-0.092332	-0.0657857	-0.206957	0.145571	-0.00533715	-0.0725149
ENST00000223122	ENST00000223122.4	ENSG00000106392.11	C1GALT1	HGNC:24337	498.685	656.75	556.262	563.841	370.164	384.097	510.917	596.281	650.069	593.421	762.142	641.289	692.84	493.738	327.118	496.026	515.632	798.179	21.4767	18.6305	16.7252	17.9642	14.8916	15.8249	17.3124	21.3112	20.0017	16.8686	23.5259	20.604	17.2363	14.3466	17.2331	22.1642	20.1584	20.6159	-0.0415857	-0.339074	0.331002	-0.285496	0.0503428	0.0765345	-0.321212	0.0564608	-0.11596
ENST00000223127	ENST00000223127.8	ENSG00000106397.12	PLOD3	HGNC:9083	111.997	118.936	114.169	99.0304	157.903	148.384	105.664	86.3977	85.9095	121.487	141.911	101.746	143.088	160.057	61.194	74.6657	81.5997	164.749	2.83094	1.98024	2.01475	1.85183	3.72838	3.58814	2.10143	1.81234	1.55143	2.02688	2.57104	1.91865	2.08928	2.72967	1.89212	1.95817	1.87235	2.49751	-0.455023	0.0682315	0.339863	0.0467366	0.342297	-0.030459	-0.260912	-0.115384	0.665781
ENST00000223129	ENST00000223129.8	ENSG00000106399.11	RPA3	HGNC:10291	430.612	536.911	568.701	569.135	416.594	481.32	406.954	411.11	528.771	599.923	460.571	505.178	656.302	556.495	386.865	373.829	426.55	516.238	15.9347	13.0871	14.6923	15.5805	14.4005	17.0393	11.8486	12.625	13.9795	14.6531	12.2158	13.9462	14.0292	13.8941	17.512	14.3528	14.3286	11.4569	0.266041	-0.256885	0.113537	0.070278	0.0482317	-0.169969	0.0921028	0.141725	-0.0373168
ENST00000223136	ENST00000223136.5	ENSG00000214253.9	FIS1	HGNC:21689	712.926	892.563	842.185	787.459	597.798	471.163	755.836	675.313	783.985	963.706	829.826	783.308	1087.95	951.792	543.444	511.968	647.033	944.421	78.9765	65.1289	65.1344	64.5343	61.8605	49.9325	65.8788	62.0831	62.0479	70.465	65.8884	64.7353	69.6198	71.1389	73.642	58.8438	65.0661	62.745	-0.015864	0.160346	0.162339	0.00873257	-0.198623	-0.0666572	-0.0164744	-0.107823	-0.5514
ENST00000223145	ENST00000223145.10	ENSG00000106415.13	GLCCI1	HGNC:18713	250.874	350.934	336.8	306.612	325.609	376.337	248.899	180.118	266.746	309.535	318.65	321.362	324.176	358.554	213.757	198.597	217.887	315.895	3.60367	3.32045	3.37762	3.25828	4.3691	5.17161	2.81305	2.14715	2.7375	2.93478	3.28074	3.44381	2.68993	3.47501	3.75602	2.95984	2.84117	2.7214	0.00622618	-0.0544937	0.226504	-0.0216497	0.262789	-0.287499	0.0133203	0.206676	0.375893
ENST00000223190	ENST00000223190.8	ENSG00000106459.15	NRF1	HGNC:7996	311.694	425.836	380.617	393.987	198.718	190.078	325.209	317.631	386.918	421.329	473.652	400.61	559.34	298.586	206.999	323.732	327.039	462.64	9.34685	8.41126	7.96846	8.74034	5.56647	5.45291	7.67299	7.90451	8.28938	8.33938	10.1804	8.96218	9.6891	6.04113	7.59316	10.0723	8.9025	8.32033	-0.00479858	-0.352351	0.147793	-0.151601	-0.100689	-0.153256	-0.248512	-0.134097	-0.41324
ENST00000223208	ENST00000223208.10	ENSG00000106477.20	CEP41	HGNC:12370	302.017	428.021	425.232	414.924	284.244	310.122	309.746	411.727	403.084	461.297	525.301	401.357	562.033	522.687	221.098	296.394	354.88	534.867	3.21656	3.00267	3.16181	3.26917	2.82786	3.15974	2.59556	3.63902	3.06706	3.24277	4.00993	3.18894	3.45774	3.7559	2.88046	3.27518	3.43097	3.41638	-0.118879	-0.249768	-0.00894048	-0.00937415	-0.313181	0.0661977	-0.32383	-0.0623563	0.100266
ENST00000223210	ENST00000223210.5	ENSG00000106479.11	ZNF862	HGNC:34519	360.256	452.554	307.096	311.485	348.949	354.347	404.993	395.246	364.761	441.971	469.452	382.201	447.403	345.765	240.289	375.782	330.054	476.413	3.4617	2.86438	2.06016	2.21424	3.13218	3.25736	3.0619	3.15182	2.50411	2.80316	3.23324	2.73984	2.48341	2.24167	2.82442	3.74644	2.87898	2.7455	-0.0961136	-0.224693	0.230396	-0.289367	0.350165	0.0980653	-0.131526	-0.116021	0.154718
ENST00000223271	ENST00000223271.8	ENSG00000106538.10	RARRES2	HGNC:9868	3.7181	0.685196	0	6.51809	0.159981	8.49536	0	7.7262	12.3806	0	0	3.78974	3.48317	1.44658	1.47129e-07	0	0	5.35861	0.602735	0.0731647	0	0.781691	0.0242259	1.31749	0	1.03941	1.43388	0	0	0.458321	0.326175	0.158219	2.91757e-08	0	0	0.520976	0.678261	0	0.680536	-0.544308	-0.177375	1.02815	0.101872	0.425976	1.21256
ENST00000223273	ENST00000223273.7	ENSG00000241127.8	YAE1	HGNC:24857	122.603	161.802	164.726	172.383	90.9317	81.7647	153.559	176.554	141.763	177.538	142.793	117.734	187.403	126.94	91.7343	133.879	153.69	171.031	13.5582	11.786	12.7178	14.1028	9.39338	8.65019	13.3611	16.2029	11.2003	12.9589	11.3182	9.7131	11.9715	9.47133	12.4094	15.361	15.4284	11.3432	-0.0168005	-0.188095	0.0606481	0.356674	-0.0107803	0.0664594	0.0537768	0.21947	-0.474612
ENST00000223293	ENST00000223293.10	ENSG00000106560.11	GIMAP2	HGNC:21789	1047.26	1487.77	1441.84	1360.63	1007.95	1112.71	1191.65	1120.67	1380.89	2027.41	1664.75	1789.5	1972.81	1561.75	960.661	1038.58	1186.65	1677.29	58.2083	54.4688	55.9496	55.9474	52.333	59.1659	52.1128	51.692	54.8347	74.3785	66.3205	74.2023	63.3412	58.5671	65.3158	59.8929	59.8726	55.9112	-0.0275504	-0.197216	-0.348354	-0.401091	-0.159489	-0.20821	-0.27937	-0.176114	-0.140405
ENST00000223321	ENST00000223321.9	ENSG00000106588.12	PSMA2	HGNC:9531	3995.73	6030.37	6046.67	5923.06	3630.95	3804.59	4640.59	5044.64	5658.91	6701.17	6176.38	5654.95	7665.58	5944.72	3563.49	3961.75	4633.04	6868.73	223.842	222.521	236.489	245.471	190.007	203.897	204.542	234.525	226.487	247.782	247.997	236.335	248.062	224.692	244.195	230.27	235.606	230.771	-0.0269157	-0.170142	-0.145976	0.000932202	-0.240727	-0.00660283	-0.155723	-0.0150877	-0.259031
ENST00000223324	ENST00000223324.3	ENSG00000106591.4	MRPL32	HGNC:14035	1322.93	1972.86	1936.73	1924.13	1055.08	904.506	1512.21	1410.38	1712.93	2028.49	1884.27	1653.89	2265.3	1530.52	1010.75	1043.01	1437.11	2058.62	149.401	146.756	152.699	160.754	111.303	97.721	134.367	132.181	138.205	151.205	152.521	139.341	147.779	116.619	139.63	122.211	147.327	139.429	-0.0126346	0.135749	-0.0171976	0.13117	-0.0667156	-0.155396	-0.055219	0.120625	-0.510475
ENST00000223336	ENST00000223336.11	ENSG00000106603.20	COA1	HGNC:21868	821.191	1320.08	1465.14	1305.58	940.388	930.322	1012.97	944.675	1260.18	1329.25	946	1137.19	1494.07	1334.27	867.101	817.41	937.424	1373.14	86.6225	91.721	107.898	101.882	92.6616	93.8813	84.0714	82.6959	94.9698	92.5484	71.5231	89.4901	91.0392	94.9604	111.886	89.4606	89.7632	86.8684	0.127236	-0.088615	-0.0944107	0.267152	-0.0349814	-0.116949	0.354455	0.160677	-0.250664
ENST00000223357	ENST00000223357.8	ENSG00000106624.11	AEBP1	HGNC:303	8953.34	12713.2	9726.09	9235.9	8722.55	9092.9	8048.9	6927.63	7981.37	10741.3	10378.8	10783.4	13649.6	15219.7	7273.47	4913.81	4331.63	9292.71	150.387	140.657	114.054	114.766	136.859	146.112	106.372	96.566	95.7785	119.085	124.951	135.125	132.439	172.481	149.446	85.6343	66.0467	93.611	0.0326777	0.309603	0.334184	-0.242614	-0.331587	0.541212	0.169537	-0.204967	-0.0323278
ENST00000223368	ENST00000223368.7	ENSG00000106635.8	BCL7B	HGNC:1005	1341.86	2009.01	1674.8	1596.52	1201.37	1167.54	1862.71	1647.45	1794.86	1886.29	1664.95	1685.13	1988.86	1681.53	973.559	1361.07	1430.63	1936.8	62.6004	61.7354	54.5485	55.1003	52.3544	52.1076	68.3723	63.7819	59.8228	58.0837	55.6724	58.6487	53.5975	52.9281	55.5584	65.8803	60.5861	54.1895	0.140218	0.0527787	0.106277	-0.102745	-0.0154325	0.0729867	0.146633	0.0391715	-0.0908234
ENST00000223369	ENST00000223369.3	ENSG00000106636.9	YKT6	HGNC:16959	2990.77	4693.66	3537.53	3330.14	2124.52	2067.15	4236.37	4054.64	4567.48	5140.23	5029.14	4354.22	5607.79	4349.58	2242.8	3966.32	4176.2	6424.06	77.2478	79.854	63.79	63.6319	51.259	51.0781	86.0919	86.9102	84.2842	87.6317	93.1034	83.9013	83.6692	75.7988	70.8616	106.291	97.9174	99.5115	-0.23701	-0.300918	-0.179772	-0.390015	-0.555405	-0.170194	-0.218928	-0.38959	-0.464546
ENST00000223398	ENST00000223398.11	ENSG00000106665.16	CLIP2	HGNC:2586	0	16.333	17.2918	23.2249	0	12.345	19.0349	28.571	18.0771	8.35081	0	0	16.9965	12.9894	30.1211	0	0	50.5504	0	0.128963	0.144713	0.205959	0	0.141569	0.179528	0.284222	0.154815	0.0660726	0	0	0.117692	0.105055	0.441678	0	0	0.363415	-0.239563	0.23821	-0.0923057	0.194986	-0.144119	0.360895	0.174998	0.109658	-0.336731
ENST00000223428	ENST00000223428.9	ENSG00000081386.13	ZNF510	HGNC:29161	428.821	563.785	526.568	467.59	421.645	398.439	428.692	386.741	439.755	761.528	717.647	618.817	630.784	511.33	309.355	412.073	396.188	572.637	4.40902	3.81822	3.77981	3.55665	4.04966	3.91911	3.46798	3.29991	3.2303	5.16806	5.28866	4.74661	3.74643	3.54715	3.89082	4.39588	3.69779	3.53107	-0.0990902	-0.272234	-0.189449	-0.265758	0.151225	-0.127679	-0.384251	-0.0588701	0.00832126
ENST00000223459	ENST00000223459.11	ENSG00000229809.9	ZNF688	HGNC:30489	95.2308	123.27	120.185	106.083	76.1056	76.0791	114.615	93.4032	90.4128	135.316	142.87	96.7405	122.823	133.466	51.9205	111.79	103.59	113.178	7.48885	6.38523	6.59838	6.17153	5.59062	5.7235	7.0916	6.09557	5.07965	7.02364	8.0528	5.67546	5.5794	7.08142	4.99452	9.12106	7.39487	5.33777	-0.0599877	-0.322865	0.0813121	0.186825	-0.294194	-0.24259	-0.293722	0.124323	0.165569
ENST00000223500	ENST00000223500.9	ENSG00000086065.14	CHMP5	HGNC:26942	1440.29	2191.85	2128.61	2024.48	1510.47	1478.14	1552.34	1750.78	2049.66	2249.46	2155.06	1930.52	2501.53	2045.5	1324.9	1482.64	1748.59	2513.91	57.2434	57.381	59.0638	59.5248	56.0781	56.2018	48.5431	57.746	58.2001	59.0105	61.3908	57.2407	57.4317	54.8513	64.4134	61.1387	63.0869	59.9219	-0.0413622	-0.326809	-0.04312	0.0444669	0.0313471	-0.125537	-0.095835	0.0507756	-0.193525
ENST00000223528	ENST00000223528.6	ENSG00000106692.15	FKTN	HGNC:3622	178.865	165.598	0.486695	127.728	0	0.183386	41.986	137.91	0.989696	97.6405	0.00168093	44.8108	157.988	0.193806	60.8069	0	4.17889e-05	53.1657	1.61613	0.985572	0.00307014	0.853781	0	0.00158517	0.298484	1.0341	0.0063888	0.582313	1.0886e-05	0.302057	0.824605	0.00118149	0.672081	0	3.42758e-07	0.2881	-0.356057	0.376828	0.7254	-0.37637	-0.00170353	1.02439	0.989539	0.0228868	-0.73936
ENST00000223641	ENST00000223641.5	ENSG00000106803.10	SEC61B	HGNC:16993	1468.79	2265.89	2034.84	1988.37	1336.51	1273.81	1736.97	1692.88	2099.7	2276.03	2009.76	1906.11	2642.13	1948.68	1105.84	1369.45	1670.22	2692.21	333.828	339.221	322.881	334.325	283.753	276.966	310.613	319.304	340.946	341.441	327.398	323.196	346.886	298.824	307.448	322.934	344.597	366.971	-0.105823	-0.0559437	-0.0324379	-0.00140211	-0.0744028	-0.109651	0.0510305	-0.053056	-0.150121
ENST00000223642	ENST00000223642.3	ENSG00000106804.10	C5	HGNC:1331	20.1899	22.7194	3.33207	19.0591	39.1005	38.1232	13.0832	26.9417	14.1916	25.7509	0.176262	14.8325	45.6716	49.3369	16.2148	12.9941	25.7056	57.4922	0.249463	0.184906	0.0287432	0.174214	0.451294	0.45063	0.127189	0.276256	0.125276	0.21001	0.00156099	0.136723	0.325978	0.411297	0.245076	0.16658	0.28832	0.426031	-0.341726	-0.0495554	0.0462893	-0.143998	0.0403186	-0.0135732	0.242522	-0.175361	0.220446
ENST00000223791	ENST00000223791.7	ENSG00000106948.17	AKNA	HGNC:24108	0.346073	474.323	213.874	261.19	4.15869e-05	377.682	316.589	29.3876	0.459175	76.7321	576.626	214.581	365.088	153.812	201.718	4.47973e-06	382.961	0.328231	0.00536568	4.8441	2.31507	2.99587	6.02309e-07	5.60199	3.86205	0.378126	0.00508629	0.785253	6.40796	2.48201	3.26983	1.60901	3.82577	7.20632e-08	5.38997	0.00305209	0.00292284	2.28156	-0.828408	-0.07088	-1.3835	-2.2131	-0.342096	-0.0956694	0.452141
ENST00000223795	ENST00000223795.3	ENSG00000106952.8	TNFSF8	HGNC:11938	172.579	212	334.533	206.475	333.101	420.747	151.871	152.142	112.398	127.327	158.169	134.653	164.245	170.198	100.17	54.202	70.5609	101.711	3.16324	2.55954	4.28087	2.79976	5.70329	7.37775	2.1902	2.31424	1.47187	1.54042	2.07794	1.84126	1.73903	2.1048	2.24594	1.03078	1.17404	1.11808	0.222845	0.651616	0.712638	0.894246	1.11037	0.608298	0.209723	0.472244	1.36793
ENST00000223864	ENST00000223864.7	ENSG00000107020.10	PLGRKT	HGNC:23633	383.109	625.97	598.923	661.224	485.058	485.202	518.774	506.447	592.477	609.018	531.122	549.797	707.945	552.08	405.892	379.782	451.996	751.595	35.6023	38.317	38.8577	45.4584	42.1071	43.1358	37.9314	39.0576	39.3363	37.3561	35.3768	38.1166	38.0037	34.6155	46.1407	36.6181	38.1299	41.889	-0.0885293	0.0495095	-0.0675209	0.0270775	0.275423	0.0338023	0.112133	0.252327	-0.0950234
ENST00000223865	ENST00000223865.8	ENSG00000107021.16	TBC1D13	HGNC:25571	0	0	0	0	0	0	0	27.2208	0	0	7.62142	0	0	0	7.8311	0	0	15.0109	0	0	0	0	0	0	0	0.467888	0	0	0.113144	0	0	0	0.198411	0	0	0.186463	-0.246667	0	0	0	0	0.553742	-0.15464	0	-0.261123
ENST00000224073	ENST00000224073.6	ENSG00000107223.13	EDF1	HGNC:3164	2784.72	4629.93	4204.91	3784.73	3187.67	2809.71	3567.17	3002.53	3478.88	4514.31	4305.07	3966.26	5393.36	3961.15	2186.68	2584.69	3064.16	4230.94	478.117	523.612	504.033	480.726	511.249	461.502	481.883	427.815	426.735	511.587	529.788	508.03	534.913	458.866	459.257	460.433	477.573	435.663	-0.0298004	0.0655529	-0.0974188	-0.0113723	0.15563	-0.158385	-0.0168852	-0.153787	0.00702057
ENST00000224140	ENST00000224140.6	ENSG00000107290.14	SETX	HGNC:445	2137.61	2455.15	2357.51	1862.55	1511.81	1560.2	2263.56	2098.57	1405.05	2296.94	2722.78	2470.35	2596.59	1042.95	1246.23	1800.07	1427.4	2242.35	12.6358	9.55944	9.72917	8.14498	8.34788	8.82292	10.5276	10.2946	5.93377	8.96186	11.536	10.894	8.86639	4.15957	9.01132	11.04	7.65938	7.94944	-0.368157	-0.0627363	0.452909	-0.148693	0.857388	0.383303	-0.247539	-0.109542	-0.0274087
ENST00000224237	ENST00000224237.9	ENSG00000026025.16	VIM	HGNC:12692	18026.3	27479.6	23249.4	22345.2	22455.3	22587.7	22646.2	24185.4	26831	26152	24540.4	25052.1	31083.8	28372.8	13420.2	18287.7	18928.5	32049.1	731.461	734.474	658.636	670.777	851.156	876.831	723.011	814.428	777.835	700.43	713.731	758.375	728.6	776.781	666.133	769.925	697.23	779.939	-0.00389225	-0.0905799	0.0624522	-0.203141	0.131754	0.223856	0.0412742	-0.119124	0.395968
ENST00000224337	ENST00000224337.10	ENSG00000095585.18	BLNK	HGNC:14211	16.9617	11.8234	16.8324	20.939	11.2104	16.2957	11.9008	13.5893	15.3788	12.1336	11.3454	5.60418	10.168	29.5582	24.9004	14.1671	8.30911	23.5455	0.267527	0.122835	0.185351	0.244323	0.165168	0.245884	0.147686	0.177873	0.173295	0.126317	0.128259	0.0659425	0.0926413	0.314549	0.480421	0.231838	0.118967	0.222724	-0.0595323	-0.102084	0.170403	0.153184	-0.17403	0.0740162	-0.0069518	0.187541	-0.248838
ENST00000224356	ENST00000224356.5	ENSG00000095596.12	CYP26A1	HGNC:2603	51.3008	112.975	100.122	60.8074	50.9621	18.7886	98.777	126.908	54.6046	96.9399	158.858	55.0046	86.141	64.435	40.3138	56.4361	31.0287	72.89	1.79738	2.60724	2.44904	1.5761	1.6679	0.629753	2.72294	3.68995	1.36682	2.24179	3.98928	1.43771	1.7434	1.52318	1.72778	2.05154	0.986861	1.5316	-0.0970973	0.286906	-0.212712	0.500669	0.0804627	1.23908	-0.467936	-0.0907796	-0.743073
ENST00000224652	ENST00000224652.12	ENSG00000107669.19	ATE1	HGNC:782	320.48	22.1282	12.8863	106.773	107.317	145.69	167.201	388.873	188.982	174.828	61.3193	113.85	72.8867	144.994	156.739	59.9171	142.994	213.122	4.44946	0.202364	0.124906	1.09667	1.39181	1.93506	1.82646	4.48052	1.87453	1.60211	0.610199	1.17922	0.584554	1.35821	2.66195	0.863101	1.80218	1.77458	0.0510591	0.601289	1.06643	-0.954006	0.0204094	0.967762	-0.421365	0.404024	-0.319223
ENST00000224721	ENST00000224721.12	ENSG00000107736.22	CDH23	HGNC:13733	5.10463	2.22134	19.9976	2.06208	0	4.78182	13.6619	6.86604	0	0	2.80956	0	0	4.42005	0	0	6.00756	0	0.0300713	0.00861957	0.0822462	0.00898676	0	0.0269489	0.0633235	0.0335668	0	0	0.011863	0	0	0.0175682	0	0	0.0321264	0	0	0.0885805	0.0427443	0.114029	-0.0251255	0.00201198	-0.00463189	0.0129072	0.0383644
ENST00000224756	ENST00000224756.12	ENSG00000107771.17	CCSER2	HGNC:29197	0	0	1.50169e-08	0	17.3562	0	0.00311627	0	0	0.000142983	2.46043e-05	0.00114527	0	0	0.116029	3.04507e-05	0	0	0	0	9.08728e-11	0	0.140529	0	2.12522e-05	0	0	8.1802e-07	1.52856e-07	7.40572e-06	0	0	0.00123024	2.73846e-07	0	0	0	3.02651e-05	-1.18015e-06	-1.0684e-05	0.189703	0	-2.20525e-07	0	-0.00177376
ENST00000224784	ENST00000224784.10	ENSG00000107796.13	ACTA2	HGNC:130	22.5896	37.3551	23.8238	28.2185	31.0741	29.468	31.4154	30.3331	21.8388	29.8312	19.4173	25.6677	30.8302	35.0471	20.454	10.7965	18.1833	32.1233	1.36739	1.48942	1.00681	1.26365	1.75707	1.70646	1.49621	1.52376	0.944452	1.19188	0.842447	1.15912	1.07803	1.43136	1.51454	0.678068	0.999156	1.16618	-0.155789	0.572939	0.111133	-0.10554	0.181373	0.336185	0.434186	0.123435	0.10611
ENST00000224949	ENST00000224949.9	ENSG00000107959.17	PITRM1	HGNC:17663	2477.32	3213.06	3047.78	2878.26	1980.91	2023.78	2329.06	2665.86	2655.14	3376.45	3393.72	3176.75	4033.49	2815.08	1792.3	2178.64	1940.62	3458.72	50.5083	43.1501	43.3824	43.413	37.7269	39.4733	37.3617	45.1059	38.6754	45.4377	49.5936	48.3191	47.5043	38.7243	44.7002	46.0863	35.9167	42.2919	-0.125852	-0.29564	0.149508	-0.152158	-0.0366845	0.320677	-0.196539	-0.127128	-0.175229
ENST00000224950	ENST00000224950.8	ENSG00000107960.12	STN1	HGNC:26200	5.3256	2.74842	55.5444	86.0441	71.0064	6.41125	100.026	106.498	31.3917	24.4996	136.696	53.3117	0.000522693	69.3097	62.4514	99.7375	0.00583704	116.526	0.0560001	0.0190364	0.407765	0.669346	0.697468	0.0644945	0.827558	0.929345	0.235831	0.170042	1.03026	0.418214	3.17496e-06	0.49173	0.803305	1.08814	5.57171e-05	0.734859	-0.489336	-0.1923	-0.14795	-0.0106681	0.186398	0.948031	-0.994456	0.739279	-0.760475
ENST00000225171	ENST00000225171.7	ENSG00000108176.15	DNAJC12	HGNC:28908	29.1309	60.9737	70.0425	55.6282	50.8752	76.5168	36.7072	32.2306	46.572	50.9407	33.1807	40.4331	51.1729	59.7357	38.3561	28.3473	10	49.2502	2.00675	2.76671	3.3686	2.83493	3.27379	5.0426	1.98955	1.84256	2.29208	2.31622	1.6383	2.07793	2.03634	2.77642	3.23214	2.02607	0.625337	2.03473	0.117431	-0.0175191	-0.141335	0.505212	0.178498	0.806453	0.513696	0.336871	0.513781
ENST00000225174	ENST00000225174.8	ENSG00000108179.14	PPIF	HGNC:9259	3911.76	5762.91	4934.17	4808.16	2769.29	2700.6	4643.18	4800.32	4578.87	5821.13	5232.07	5107.98	6432.01	4997.78	2481.2	3704	3949.1	5790.55	131.362	127.474	115.681	119.45	86.8703	86.7593	122.681	133.777	109.855	129.027	125.933	127.968	124.771	113.236	101.924	129.054	120.384	116.621	-0.0854678	-0.0724913	0.0256788	-0.144448	-0.378575	0.150993	0.0174073	-0.0623704	-0.229953
ENST00000225296	ENST00000225296.8	ENSG00000005100.13	DHX33	HGNC:16718	2114.19	2691.61	2432.36	2201.53	1330.07	1368.3	2414.2	2278.87	1871.38	2078.69	2329.93	2096.48	2488.45	1666.14	1198.82	1694.01	1407.31	2321.11	25.7687	21.6094	20.6979	19.851	15.1436	15.9547	23.1519	23.0506	16.2958	16.723	20.3545	19.0631	17.5206	13.7016	17.8739	21.4225	15.5709	16.967	-0.0549233	0.107192	0.594926	0.113007	0.134986	0.537424	0.0823831	0.170989	-0.154708
ENST00000225298	ENST00000225298.12	ENSG00000011260.14	UTP18	HGNC:24274	3157.16	4321.77	4196.56	3963.83	2119.91	2105.46	3369.82	3515.05	3738.81	4432.96	4308.23	4113.82	5332.74	3455.26	2234.83	2643.46	3043.67	4481.79	127.462	114.928	118.284	118.388	79.9478	81.3185	107.042	117.769	107.841	118.128	124.667	123.904	124.367	94.1187	110.369	110.729	111.547	108.516	-0.00892759	-0.0484079	0.108827	-0.0664133	-0.232737	0.0776327	-0.116371	-0.0704974	-0.436053
ENST00000225308	ENST00000225308.12	ENSG00000013306.16	SLC25A39	HGNC:24279	2229.49	3325.9	3185.49	3053.62	2470.59	2525.01	2600.73	2669.03	3474.1	3436.86	2667.03	3245.21	4203.01	4256.62	2029.67	1930.15	2292.28	4172.97	108.445	106.56	108.176	109.882	112.256	117.497	99.5323	107.739	120.729	110.342	92.9823	117.761	118.096	139.695	120.767	97.4092	101.215	121.733	-0.0118517	0.0307943	-0.0247933	-0.121411	-0.31298	0.0892543	0.194682	-0.103094	-0.0392697
ENST00000225328	ENST00000225328.10	ENSG00000083454.23	P2RX5	HGNC:8536	223.297	219.062	234.61	305.046	170.101	128.614	289.345	189.162	204.499	180.732	294.467	457.154	415.516	221.242	129.354	203.515	154.453	221.212	8.07594	5.21866	5.92387	8.16177	5.74676	4.44997	8.23362	5.67752	5.28405	4.3144	7.63335	12.3347	8.68097	5.3987	5.72278	7.6368	5.07086	4.79821	0.116089	0.0963998	0.772139	-0.945531	0.0764142	0.137412	-0.473317	-0.0795249	-0.302809
ENST00000225371	ENST00000225371.6	ENSG00000121053.6	EPX	HGNC:3423	17	22	10	12	17	31	16	5	6	25	21	19	16	22	16	5	12	17	0.447778	0.381697	0.183892	0.233832	0.418282	0.781151	0.331588	0.109295	0.11291	0.43464	0.396463	0.373356	0.243447	0.390975	0.515527	0.136644	0.286927	0.268549	-0.188843	0.228368	0.0131521	-0.214168	0.0280479	-0.214287	-0.0153356	-0.0111988	0.23299
ENST00000225388	ENST00000225388.9	ENSG00000108256.9	NUFIP2	HGNC:17634	3899.86	4884.55	4308	3409.21	2900.62	3205.92	4290.51	4159.87	3661.23	4781.96	5390.34	4616.98	4930.33	3705.23	2639	3853.02	3346.83	5300.68	23.5406	19.4212	18.1549	15.2241	16.3556	18.5132	20.3771	20.8384	15.7893	19.0524	23.3213	20.7913	17.1916	15.0902	19.4861	24.131	18.3391	19.1894	-0.266057	-0.2334	0.291395	-0.186039	0.109213	0.175345	-0.252158	-0.165131	-0.0701999
ENST00000225394	ENST00000225394.8	ENSG00000108262.16	GIT1	HGNC:4272	2910.71	4020.8	3157.25	2920.01	2221.35	2212.16	3493.6	2987.57	3053.28	3693.82	3908.76	3479.79	4274.18	3410.98	1770.81	2408	2158.44	4018.65	53.2899	48.4886	40.3556	39.5494	37.9899	38.7455	50.325	45.392	39.9373	44.6372	51.2924	47.5285	45.2032	42.1344	39.6584	45.7412	35.8725	44.1252	-0.140517	0.134968	0.250473	-0.230748	-0.145737	0.331331	-0.079505	-0.188314	-0.0327612
ENST00000225430	ENST00000225430.9	ENSG00000108298.12	RPL19	HGNC:10312	25524.4	39650.8	39320.1	36680.9	29494.2	28390.7	32400.4	31217.5	36285.9	39304.6	35665.9	34547.2	45488.2	40168.6	22019.5	24308.9	28525.2	41861.5	3667.8	3753.04	3944.7	3899.41	3959.06	3902.88	3663.24	3722.74	3725.24	3727.94	3673.43	3703.55	3775.89	3894.47	3870.57	3624.27	3720.95	3607.66	0.0462582	0.0154261	-0.0234574	0.090984	0.0237253	0.000694714	0.0309253	0.046428	0.0119903
ENST00000225441	ENST00000225441.11	ENSG00000108309.14	RUNDC3A	HGNC:16984	3.81285	0	3.35326	11.162	6.42623	6.68436	0	0	6.94417	0	13.8613	0	0	7.31584	1.90292	7.6728	0	0	0.159476	0	0.0979182	0.345381	0.251078	0.267464	0	0	0.207507	0	0.415546	0	0	0.206454	0.097361	0.332971	0	0	0.272032	-0.414645	0.213474	0.134771	0.0523992	0	-0.501359	0.428015	0.207907
ENST00000225504	ENST00000225504.8	ENSG00000213246.7	SUPT4H1	HGNC:11467	1087.72	1539.58	1386.62	1404.29	908.205	952.231	1272.88	1278.93	1623.49	1678.23	1552.4	1637.6	1789.41	1268.63	699.745	1174.47	1224.19	2182.78	58.1793	54.242	51.7796	55.5671	45.3776	48.7251	53.5678	56.7693	62.0394	59.2487	59.5146	65.3453	55.2881	45.7824	45.7835	65.1776	59.4396	70.02	-0.171972	-0.278293	-0.0258358	-0.330015	-0.0125381	-0.0651909	-0.131519	0.00713169	0.0879761
ENST00000225512	ENST00000225512.6	ENSG00000108379.11	WNT3	HGNC:12782	0	0	0	0	0	0	0.755136	0	0	0	0	0	0	5.85465	24.0127	0	0	0	0	0	0	0	0	0	0.0126801	0	0	0	0	0	0	0.0843034	0.626889	0	0	0	0	0.0181785	0	0	-0.116769	0	0	0	-0.702116
ENST00000225519	ENST00000225519.5	ENSG00000197417.9	SHPK	HGNC:1492	471	611.475	595.003	521.962	454.39	465	450.186	451.74	483.902	474.647	539.993	494	616.265	442.058	278.918	333.079	300	556.042	8.61083	7.3635	7.59438	7.05947	7.75994	8.13272	6.47561	6.85374	6.32044	5.72757	7.07588	6.73761	6.50822	5.45274	6.23761	6.31795	4.97875	6.09666	0.044791	0.0307522	0.514576	0.151506	0.441009	0.393535	0.0504871	0.102214	0.335533
ENST00000225525	ENST00000225525.4	ENSG00000213977.8	TAX1BP3	HGNC:30684	900.048	1353.58	1193.82	1172.38	1174.75	1164.82	1150.75	1005.11	1189.51	1244.5	1083.43	1040.9	1338.93	1367.56	632.673	675.264	895.525	1283.46	58.2932	57.7454	53.9809	56.1733	71.0728	72.1722	58.6405	54.0233	55.041	53.2013	50.2946	50.294	50.0934	59.76	50.1244	45.3765	52.6508	49.8534	0.140139	0.362901	0.129538	0.100141	0.246334	0.0364414	0.19567	0.162204	0.517285
ENST00000225567	ENST00000225567.9	ENSG00000108433.17	GOSR2	HGNC:4431	11.1024	11.2712	13.1354	23.2273	0	0	23.9402	8.25669	26.473	40.153	20.2216	40.7088	36.5948	15.2877	15.8817	0	13.4691	71.4226	0.74552	0.498533	0.615793	1.15385	0	0	1.26484	0.460112	1.27002	1.77965	0.973255	2.03932	1.41949	0.692622	1.30454	0	0.821025	2.87633	-0.771983	1.17941	-0.671249	-0.911507	-0.75926	-0.318672	-0.397026	-0.167783	-1.20448
ENST00000225573	ENST00000225573.5	ENSG00000108439.11	PNPO	HGNC:30260	83.3283	67.9491	172.387	91.4178	89.9881	85.5906	135.921	61.3055	48.136	60.832	120.471	84.5492	138.303	134.413	74.1225	93.4954	37.2435	104.568	2.71271	1.45706	3.918	2.20166	2.73654	2.66561	3.48147	1.65625	1.11956	1.30713	2.81101	2.05341	2.60084	2.95233	2.95174	3.15796	1.10062	2.0416	-0.521065	0.108097	0.686374	0.687652	-0.0809984	0.338576	-0.633241	-0.169511	-0.108437
ENST00000225576	ENST00000225576.7	ENSG00000175106.17	TVP23C	HGNC:30453	19.7864	25.854	33.5773	25.1573	10.992	16.6133	18.6436	14.3015	16.9884	27.0695	23.9108	23.0921	24.311	20.378	10.8959	8.10776	18.0511	26.0756	1.02486	0.882077	1.21421	0.963985	0.531839	0.823213	0.759787	0.614743	0.62866	0.92545	0.887687	0.89231	0.727395	0.712149	0.690363	0.435716	0.848743	0.810013	-0.152314	0.293631	0.0726257	0.226641	-0.160544	-0.19524	-0.00429364	0.185186	0.10915
ENST00000225577	ENST00000225577.9	ENSG00000108443.14	RPS6KB1	HGNC:10436	1255.91	1505.18	1601.35	1282.78	1266.04	1379.49	1228.9	997.851	1105.81	1376.85	1354.23	1363.83	1623.3	1347.23	653.355	937.463	768.307	1272.38	15.6266	12.3361	13.9105	11.8078	14.715	16.4204	12.0306	10.3035	9.82998	11.3075	12.0772	12.6596	11.6674	11.3099	9.94427	12.1022	8.67793	9.49474	0.0453639	-0.00790744	0.433951	0.126406	0.352317	0.224005	0.0282757	0.0158935	0.670603
ENST00000225603	ENST00000225603.9	ENSG00000108468.15	CBX1	HGNC:1551	5044.05	7574.84	6291.92	6000.04	4358.18	4329.16	5935.22	5602.86	5520.73	7023.51	7636.47	6631.89	8718.58	6906.05	3742.92	4464.38	4870.17	7076.65	170.641	168.795	148.606	150.165	137.726	140.109	157.982	157.3	133.434	156.832	185.168	167.378	170.381	157.633	154.893	156.701	149.563	143.58	-0.104963	0.0116709	0.121008	-0.170528	-0.193453	0.0722968	-0.13281	-0.181085	-0.143744
ENST00000225609	ENST00000225609.10	ENSG00000108474.17	PIGL	HGNC:8966	104.121	89.0765	126.002	110.136	68.64	75.237	92.5406	83.6538	88.7543	92.2751	78.4442	101.516	142.584	89.1609	51.1972	68.4823	91.7107	103.198	6.6826	3.76576	5.64591	5.22933	4.1152	4.61953	4.6731	4.45562	4.0697	3.90901	3.60858	4.86068	5.28626	3.86095	4.01949	4.56027	5.34322	3.97227	0.0279965	0.0289807	0.646162	0.1814	0.0735523	-0.217471	0.0483819	-0.013126	0.162909
ENST00000225614	ENST00000225614.6	ENSG00000108479.13	GALK1	HGNC:4118	18.499	28.3091	12.732	0	48.2525	51.0304	9.37987	10.1564	81.2295	31.225	44.3383	15.1475	11.4083	69.0334	17.5936	0	40.2098	31.7438	1.02642	1.03463	0.493198	0	2.50093	2.70872	0.409484	0.46766	3.22	1.14355	1.76329	0.627006	0.365651	2.58432	1.19412	0	2.02527	1.05632	1.03718	0.495167	-0.081068	-0.123814	-0.033963	-1.04355	-0.441622	-0.449589	0.757278
ENST00000225648	ENST00000225648.4	ENSG00000108511.10	HOXB6	HGNC:5117	12	23	17	9	4.94646	0	14.9182	19	31	5.9382	19	23	39	17	18	15	13	28.0521	0.554559	0.700126	0.548485	0.307694	0.213534	0	0.542435	0.728677	1.02352	0.181133	0.629345	0.792957	1.04112	0.530063	1.01755	0.719222	0.545363	0.777486	0.187026	-0.156546	0.396334	-0.211483	-0.334377	0.161723	0.0613496	-0.642338	-1.01261
ENST00000225655	ENST00000225655.6	ENSG00000108518.8	PFN1	HGNC:8881	24860.1	37803.6	35682.6	32649.4	23237.6	21071.5	29431.4	27163.5	27770.4	35256.4	33558.4	32643.1	42512.1	35976.1	18204.4	20743.7	23929.1	33066.4	3089.75	3094.82	3096.18	3001.96	2697.85	2505.39	2878.04	2801.7	2465.86	2892.24	2989.45	3026.69	3052.14	3016.8	2767.67	2674.93	2699.74	2464.72	0.000667474	0.105548	0.0952725	0.0327415	-0.161153	0.0534607	0.0499623	-0.0239057	-0.143583
ENST00000225665	ENST00000225665.12	ENSG00000108528.14	SLC25A11	HGNC:10981	1633.94	2208.65	2116.41	2015.72	1496.32	1484.89	1441.32	1476.28	1846.21	2189.35	2078.21	2069.7	2726.17	2650.26	1137.69	1172.19	1245.62	2209.63	74.6457	66.4626	67.5022	68.1253	63.8556	64.8967	51.8077	55.9697	60.2582	66.0176	68.0498	70.5393	71.9436	81.6901	63.5785	55.5612	51.6571	60.5409	-0.0066424	-0.0990656	0.174719	-0.0625859	-0.350482	0.113567	-0.0335487	-0.0775687	0.0291514
ENST00000225688	ENST00000225688.4	ENSG00000108551.5	RASD1	HGNC:15828	5	0	10	8	12	5	13.2142	4	4	6	6	4.27903	14	9	0	5	3	8	0.219627	0	0.306666	0.259965	0.492383	0.210109	0.456691	0.145811	0.125528	0.173957	0.188902	0.140222	0.355234	0.266729	0	0.227872	0.119622	0.210749	-0.105298	0.246534	0.0550602	0.196575	0.23651	0.0333572	-0.24963	-0.105158	0.275137
ENST00000225696	ENST00000225696.9	ENSG00000108559.13	NUP88	HGNC:8067	0	21.9301	0	22.0014	12.4818	0	0	0	13.6488	0.0883074	0	0	0	0	0	0	15.7782	0	0	0.255885	0	0.288325	0.206541	0	0	0	0.172736	0.00103251	0	0	0	0	0	0	0.25372	0	0.229878	0	-0.00148883	0	0.270877	-0.326216	0.328704	0.365496	0
ENST00000225698	ENST00000225698.8	ENSG00000108561.8	C1QBP	HGNC:1243	9736.49	14719.8	14184.3	14019.7	7034.85	6849.2	11789.6	11736.5	14695.5	15611.2	13697.6	14467.2	18804.4	14052.1	8239.11	9323.3	10865	17362.8	710.563	707.593	722.699	756.916	479.58	478.188	676.962	710.81	766.215	751.989	716.495	787.661	792.739	691.916	735.525	705.951	719.789	759.941	0.0118451	-0.0604071	-0.0816387	-0.124017	-0.527904	-0.0180838	-0.0180108	-0.0666253	-0.620143
ENST00000225719	ENST00000225719.9	ENSG00000108582.12	CPD	HGNC:2301	2175.89	2782.14	2441.95	2202.57	1642.43	1657.78	2373.7	2692.03	2461.7	3262.78	3239.9	2850.02	3251.2	2639.21	1482.49	2305.69	2120.38	3611.06	15.3117	12.8957	11.997	11.4663	10.7964	11.1602	13.1425	15.721	12.3762	15.1548	16.3413	14.962	13.216	12.5306	12.7613	16.8342	13.5449	15.2399	-0.279871	-0.334611	0.0139458	-0.296462	-0.19788	0.201153	-0.319567	-0.189478	-0.17845
ENST00000225724	ENST00000225724.9	ENSG00000108587.16	GOSR1	HGNC:4430	283.728	864.292	596.031	357.731	398.432	425.27	657.794	910.756	552.546	544.651	691.876	813.634	1082.77	561.814	368.331	590.714	556.805	767.075	3.15484	6.3302	4.62694	2.94267	4.13843	4.52376	5.7548	8.40412	4.38945	3.99732	5.51407	6.74931	6.95476	4.21483	5.00992	6.81487	5.62023	5.11533	-0.182292	-0.210309	-0.266362	-0.461718	-0.0212925	0.506413	0.170294	-1.01265	-0.121697
ENST00000225726	ENST00000225726.10	ENSG00000108588.15	CCDC47	HGNC:24856	2501.12	3641.52	2740.69	3016.26	1943.1	1909.59	2998.8	2948.12	2793.5	3425.24	3357.93	3066.73	3952.08	2780.68	1752.61	2444.98	2446.01	3554.93	53.45	51.2599	40.8905	47.686	38.7895	39.0402	50.4226	52.2845	42.6509	48.3147	51.4343	48.8927	48.7876	40.0937	45.8158	54.2117	47.4511	45.5622	-0.0931482	-0.102572	0.142913	-0.252205	-0.0465294	0.137187	-0.00480872	-0.0322787	-0.225547
ENST00000225728	ENST00000225728.8	ENSG00000108590.11	MED31	HGNC:24260	100.084	100.297	114.633	100.934	56.8317	66.8048	115.105	90.1629	104.269	124.977	103.987	111.232	135.814	83.4892	73.3276	80.219	84.8049	202.972	4.788	3.16052	3.82867	3.5722	2.53972	3.05743	4.3326	3.57958	3.56378	3.94634	3.56563	3.96985	3.75322	2.69483	4.29115	3.98173	3.68286	5.82352	-0.580288	0.0981925	0.226702	-0.0415754	-0.0618732	-0.0321751	-0.134051	-0.0560171	-0.383017
ENST00000225729	ENST00000225729.8	ENSG00000108591.10	DRG2	HGNC:3030	998.393	1551.74	1322.55	1298.46	1054.34	1087.01	1141.99	1237.36	1298.72	1431.05	1448	1330.03	1775.95	1578.14	787.455	929.682	977.381	1561.97	39.7052	40.6487	36.7204	38.2018	39.1681	41.356	35.7333	40.8373	36.9001	37.5644	41.2746	39.4605	40.7988	42.3451	38.308	38.3606	35.2846	37.2545	-0.0134284	-0.0996634	0.0779446	-0.101169	-0.10982	0.205433	-0.0215203	-0.0925415	0.107745
ENST00000225737	ENST00000225737.11	ENSG00000108599.15	AKAP10	HGNC:368	676.1	859.16	973.87	795.445	706.91	733.722	818.002	726.895	644.082	848.178	875.16	754.837	806.799	794.21	482.641	622.664	639.691	856.252	11.4587	9.59136	11.5232	9.97341	11.1917	11.8964	10.908	10.2238	7.79887	9.48826	10.6311	9.54404	7.89878	9.08179	10.0061	10.9492	9.84169	8.70334	-0.141164	-0.00498957	0.248377	0.248179	0.274142	0.0499671	-0.135106	0.302332	0.22866
ENST00000225742	ENST00000225742.13	ENSG00000108604.18	SMARCD2	HGNC:11107	157.801	141.245	391.84	142.874	134.863	152.398	5.00917	296.826	133.467	130.482	178.562	327.067	149.157	82.3923	163.481	287.411	83.3592	152.065	6.69221	3.94561	11.6016	4.48252	5.34267	6.18298	0.167144	10.4466	4.04389	3.65246	5.42772	10.3479	3.65404	2.35753	8.48095	12.6464	3.20914	3.86767	0.0513068	-3.54747	0.725403	0.151184	0.917688	1.44333	-0.378157	0.236354	-0.400448
ENST00000225777	ENST00000225777.8	ENSG00000108639.8	SYNGR2	HGNC:11499	1457.19	2129.64	1893.65	1729.97	1074.76	986.961	1514.47	1611.21	2024.27	2110.16	1767.96	1971.42	2375.53	2040.89	966.733	1101.24	1341.61	2539.46	77.4872	74.5936	70.3012	68.0552	53.3865	50.208	63.3635	71.1019	76.9039	74.0635	67.3837	78.2074	72.9701	73.2226	62.8836	60.7576	64.7613	80.987	-0.0737003	0.0596264	0.0643446	-0.151709	-0.448612	0.132798	0.144612	-0.0991911	-0.319078
ENST00000225792	ENST00000225792.10	ENSG00000108654.16	DDX5	HGNC:2746	2283.16	2483.21	2063.96	2223.95	1129.79	1287.81	2157.13	2714.5	2418.86	2513.09	2408.74	2674.67	2967.88	1585.39	1160.35	1938.4	1854.28	3322.85	43.0212	30.8206	27.1517	31.0013	19.8861	23.2144	31.9806	42.4474	32.5629	31.2557	32.5315	37.5985	32.3045	20.1555	26.7456	37.8961	31.7173	37.5506	-0.199887	-0.238005	0.448643	-0.455326	-0.0184912	0.409214	-0.0755569	-0.0575852	-0.196396
ENST00000225805	ENST00000225805.8	ENSG00000108666.10	C17orf75	HGNC:30173	18.156	47.4926	0	12.9224	39.8272	79.8522	32.2999	42.2993	41.1357	0	27.0666	28.0029	29.4888	0	28.6746	24.9308	0	52.033	0.270534	0.466133	0	0.142447	0.554355	1.13828	0.378676	0.523059	0.437912	0	0.289071	0.311286	0.253822	0	0.522657	0.385428	0	0.464987	-0.0269127	-0.00704794	0.345435	-0.390983	0.636316	0.606972	0.185684	-0.134205	0.489858
ENST00000225842	ENST00000225842.4	ENSG00000108702.4	CCL1	HGNC:10609	0	2	0	0	2	0	0	1	1	2	2	2	1	3	0	0	3	0	0	0.273212	0	0	0.387458	0	0	0.172109	0.148168	0.273775	0.297295	0.309438	0.119801	0.41978	0	0	0.564787	0	0.199334	0	-0.34911	-0.388948	-0.0332235	-0.41686	-0.0270332	-0.163242	0
ENST00000225873	ENST00000225873.9	ENSG00000108733.11	PEX12	HGNC:8854	254.585	388.638	350.684	323.998	204.077	216.453	308.326	398.58	340.986	357.481	383.604	421.423	431.539	352.261	195.332	322.086	281.331	400.686	7.00014	7.03884	6.73192	6.59061	5.24172	5.69373	6.67036	9.09504	6.69848	6.48787	7.56007	8.64465	6.85432	6.53507	6.56999	9.18863	7.0221	6.60752	0.0171485	-0.409595	0.0954693	-0.318901	-0.271678	0.331595	-0.0906351	-0.0492715	-0.177482
ENST00000225916	ENST00000225916.10	ENSG00000108773.11	KAT2A	HGNC:4201	308.054	411.337	373.92	277.623	165.324	156.189	395.013	325.334	330.298	328.002	428.59	393.087	391.626	296.054	199.706	214.95	271.634	367.611	6.97524	6.13496	5.911	4.65047	3.49683	3.38331	7.03735	6.11332	5.34324	4.90213	6.95574	6.64013	5.12241	4.52288	5.53148	5.04981	5.58331	4.99208	0.0821633	0.409829	0.434294	-0.144703	-0.296514	0.111709	-0.157089	-0.115729	-0.575388
ENST00000225927	ENST00000225927.7	ENSG00000108784.10	NAGLU	HGNC:7632	38	53.8489	24.7426	33.7245	29.1098	26.5008	47.0942	37.674	34.6066	40.4516	52.5576	66.5568	85	81.4748	20.814	35.4502	36.6825	54.6751	1.11287	1.03877	0.505892	0.730664	0.796357	0.742473	1.08516	0.915629	0.724082	0.781941	1.10323	1.45415	1.43798	1.6099	0.745651	1.07718	0.975207	0.960313	-0.185255	0.00553734	0.245758	-0.704608	-0.538919	-0.0441859	-0.0449057	-0.49436	-0.00262871
ENST00000225929	ENST00000225929.5	ENSG00000108786.11	HSD17B1	HGNC:5210	141.338	239.098	186.985	164.49	163.667	134.404	179.183	170.092	189.356	196.702	195.803	204.171	219.164	199.639	123.455	137.75	137.955	290.929	9.29536	10.3577	8.58546	8.00306	10.0548	8.45626	9.2719	9.28338	8.89718	8.53869	9.22986	10.0174	8.3262	8.85859	9.93192	9.39948	8.23607	11.475	-0.333956	-0.0178076	0.11013	-0.200869	0.165222	0.154964	0.150889	-0.0508748	-0.209205
ENST00000225941	ENST00000225941.6	ENSG00000108798.9	ABI3	HGNC:29859	167.632	191.393	167.107	203.922	113.07	109.159	205.442	188.596	141.162	186.895	151.836	181.535	207.134	173.023	70.7324	103.835	123.388	209.398	8.01948	6.03111	5.58127	7.2171	5.05292	4.99583	7.73292	7.4875	4.82473	5.9015	5.20634	6.47895	5.72415	5.58477	4.13928	5.15392	5.35843	6.00789	-0.266789	0.504957	0.386134	-0.184469	-0.121501	0.416669	0.180009	0.289276	0.222393
ENST00000225964	ENST00000225964.10	ENSG00000108821.14	COL1A1	HGNC:2197	104	167.653	132.404	109.524	120	133.143	179.128	135.653	175.43	171.387	135.485	140	117.977	144.022	60.1404	93.29	86.5129	159.779	1.18212	1.25522	1.0507	0.920973	1.27414	1.44779	1.60198	1.2796	1.42462	1.28582	1.10379	1.18717	0.774634	1.10451	0.836204	1.10019	0.892657	1.0892	0.214805	0.309088	-0.0669839	-0.0929461	0.111834	0.268365	0.100277	0.114316	0.414754
ENST00000225969	ENST00000225969.9	ENSG00000108826.16	MRPL27	HGNC:14483	689.72	1113.24	929.218	978.713	446.067	401.932	819.531	913.905	846.607	1116.39	1058.35	995.22	1303.62	972.25	533.868	650.024	819.715	999.175	111.537	118.582	104.909	117.088	67.3835	62.1812	104.274	122.649	97.8127	119.162	122.672	120.066	121.778	106.081	105.608	109.064	120.333	96.9057	0.0133042	-0.0641891	-0.0945805	-0.192968	-0.646982	0.0272742	-0.0485208	-0.0561916	-0.754755
ENST00000225972	ENST00000225972.8	ENSG00000108829.10	LRRC59	HGNC:28817	7980.51	12091.7	10353.8	10282.7	6050.41	6230.37	9500.26	9603.19	9666.9	10638.9	10119.4	10201.8	12615.1	8916.52	5109.67	6840.62	7123.54	11782.7	197.121	196.73	178.546	187.896	139.602	147.223	184.63	196.849	170.591	173.45	179.153	187.99	179.996	148.597	154.387	175.308	159.725	174.545	-0.0328687	0.0743301	0.183568	-0.0739501	-0.0894584	0.299802	0.134307	0.0616358	-0.0681038
ENST00000225983	ENST00000225983.10	ENSG00000108840.16	HDAC5	HGNC:14068	76.5013	114.243	91.5631	96.3479	98.9091	90.5073	72.8107	50.3069	46.0202	73.7086	98.4727	100.65	127.319	116.738	94.3526	45.565	96.0781	132.922	0.971157	0.955283	0.811504	0.904841	1.1729	1.09917	0.727245	0.529985	0.417383	0.61761	0.895994	0.953212	0.933651	0.999873	1.46518	0.600146	1.10719	1.01199	-0.505396	0.110269	0.285179	-0.108661	0.119717	-0.4618	0.044423	-0.0216569	-0.231878
ENST00000226004	ENST00000226004.8	ENSG00000108861.9	DUSP3	HGNC:3069	958.895	1356.42	1101.92	1063.64	1031.89	1020.19	1155.76	1160.43	1090.47	1174.31	1233.9	1060.64	1308.71	1031.18	552.756	880.825	830.541	1375.06	16.1148	15.0151	12.9286	13.2238	16.1991	16.4019	15.2822	16.184	13.0928	13.026	14.8628	13.2977	12.7048	11.6923	11.3633	15.3585	12.6704	13.8591	-0.0763873	-0.00674204	0.287138	-0.0377285	0.438385	0.330017	0.0137847	0.0536301	0.49318
ENST00000226067	ENST00000226067.10	ENSG00000108924.14	HLF	HGNC:4977	53.4591	81.9727	60.3682	43.5915	41.9404	65.6838	74.6523	45.9136	30.7873	48.7552	58.8927	63.8483	30.7709	38.576	15.3647	67.5451	17.9889	69.0224	0.629253	0.635558	0.496091	0.37959	0.46115	0.739642	0.691372	0.448498	0.258906	0.378792	0.49686	0.560671	0.209226	0.306361	0.221231	0.824903	0.192213	0.487253	-0.24048	-0.109625	0.240807	-0.0609686	0.161551	0.280915	0.127843	0.190156	0.510454
ENST00000226091	ENST00000226091.3	ENSG00000108947.5	EFNB3	HGNC:3228	16	24	19	17	19	16	11	21	15	18	12	18	22	20	8	12	6	23	0.349766	0.345581	0.289975	0.274926	0.387987	0.334608	0.189197	0.380971	0.234269	0.25972	0.188021	0.293552	0.277812	0.294985	0.213927	0.272172	0.119065	0.30154	-0.0765633	-0.0973057	0.0996061	-0.00399502	0.100059	0.303389	0.179669	-0.00326203	0.136735
ENST00000226105	ENST00000226105.11	ENSG00000108961.14	RANGRF	HGNC:17679	548.74	679.665	782.795	740.538	469.505	421.919	509.015	502.593	657.916	745.43	682.055	785.855	873.582	789.273	400.308	372.257	424.416	717.164	65.1706	53.1694	64.9057	65.0642	52.0872	47.9373	47.5643	49.5355	55.8241	58.4343	58.0595	69.6278	59.9321	63.2447	58.1563	45.8705	45.7565	51.0815	0.125731	0.051216	0.154896	-0.0998337	-0.275213	0.112133	-0.12469	0.116665	-0.273598
ENST00000226193	ENST00000226193.6	ENSG00000109047.8	RCVRN	HGNC:9937	0	0	2	0	0	0	0	4.9745	0	1	0	1.24723	0	3.80365	0	2.50194	0	0	0	0	0.0410051	0	0	0	0	0.121234	0	0.0193836	0	0.027325	0	0.0753653	0	0.0762326	0	0	0	-0.10599	-0.027697	0.0190845	-0.104827	0.165087	0	0	0
ENST00000226225	ENST00000226225.7	ENSG00000109079.10	TNFAIP1	HGNC:11894	642.043	930.478	744.634	667.325	565.782	641.804	838.39	808.03	748.263	942.872	978.553	862.29	965.866	849.581	494.506	661.644	659.271	1074.38	12.5188	11.9505	10.1366	9.62601	10.3052	11.9719	12.8621	13.075	10.4237	12.1347	13.6758	12.5432	10.879	11.1768	11.7948	13.3853	11.6691	12.5637	-0.247727	-0.053456	0.0415908	-0.28226	-0.107151	0.151818	-0.180426	-0.160808	0.0198325
ENST00000226230	ENST00000226230.8	ENSG00000109084.14	TMEM97	HGNC:28106	3197.86	4938.32	3885.28	3878.83	2969.3	2897.21	3726.65	4044.58	4386.17	4724.43	4624.46	4670.52	5475.49	5285.91	2996.94	3324.91	3349.41	5756.1	94.1712	95.7898	79.8786	84.5023	81.6805	81.6202	86.346	98.8432	92.2805	91.8297	97.6086	102.607	93.1434	105.024	107.958	101.588	89.5369	101.659	-0.138217	-0.232052	0.0359374	-0.357298	-0.358777	0.141159	-0.0268578	-0.138897	-0.399203
ENST00000226253	ENST00000226253.9	ENSG00000109107.14	ALDOC	HGNC:418	1187.33	1703.07	1315.72	1386.74	2373.18	2065.65	1222.55	1200.56	1124.75	1605.07	1504.24	1288.89	1738.25	1672.1	817.899	859.383	989.499	1227.87	57.7091	54.524	44.6464	49.8629	107.748	96.0482	46.7525	48.4253	39.0567	51.4923	52.4033	46.7352	48.8041	54.8337	48.6284	43.3376	43.658	35.792	0.122651	0.107045	0.161478	-0.0645537	0.961783	0.14633	0.0561809	0.0303499	0.967534
ENST00000226279	ENST00000226279.8	ENSG00000004468.13	CD38	HGNC:1667	278.216	416.338	419.724	403.185	861.868	853.439	239.035	259.511	308.202	230.746	277.727	291.359	349.407	448.385	284.598	136.763	107.355	189.614	3.33691	3.2892	3.51459	3.57747	9.65625	9.7925	2.25574	2.58305	2.64097	1.82672	2.38753	2.60703	2.42083	3.62848	4.17553	1.70191	1.16885	1.36393	0.623134	0.269007	0.617538	0.323786	1.20309	0.724257	0.340474	0.420203	1.06025
ENST00000226299	ENST00000226299.9	ENSG00000002549.13	LAP3	HGNC:18449	140.578	250.385	71.9372	179.347	72.2277	141.805	235.697	159.045	323.32	179.711	232.222	266.007	161.419	253.148	142.944	51.043	108.27	195.6	4.68874	5.50084	1.67511	4.4253	2.25034	4.5247	6.18526	4.40225	7.70438	3.9563	5.55151	6.61892	3.11003	5.69673	5.83207	1.76636	3.2781	3.91263	0.825248	1.37705	0.198847	-1.50999	-1.04286	0.336588	-0.0112006	0.400554	-0.306426
ENST00000226319	ENST00000226319.11	ENSG00000077684.16	JADE1	HGNC:30027	835.51	1147.68	894.653	772.742	614.743	399.749	930.368	627.039	708.36	1008.96	1137.24	895.823	1135.77	811.642	631.012	681.281	694.576	1022.98	9.88191	8.94112	7.38743	6.76134	6.79186	4.5231	8.65783	6.15459	5.98562	7.8766	9.64073	7.90436	7.7598	6.47688	9.12945	8.36028	7.45735	7.25633	-0.241111	0.045148	0.293853	-0.0862829	0.0595318	-0.241337	-0.0981172	-0.174591	-0.875006
ENST00000226328	ENST00000226328.8	ENSG00000018189.13	RUFY3	HGNC:30285	85.9123	106.201	93.1741	92.9863	74.0638	97.3814	100.221	74.0573	83.2942	124.245	100.995	100.248	62.155	90.4401	58.2787	54.5419	74.5858	104.599	1.39323	1.13443	1.0549	1.11556	1.12196	1.51078	1.27876	0.996665	0.965044	1.3299	1.17391	1.21282	0.582254	0.989553	1.15609	0.917702	1.09799	1.01731	-0.0378725	0.248872	0.0386856	-0.10682	0.0929542	-0.0714143	-0.0264431	0.41906	0.219715
ENST00000226413	ENST00000226413.5	ENSG00000109163.7	GNRHR	HGNC:4421	5	21	14.0683	8	13	5	15	10	0	11.7191	4.67453	3.49406	4.68318	10	2	8.16497	5	11	0.0777488	0.215092	0.152727	0.0920286	0.188831	0.0743794	0.183518	0.129044	0	0.12028	0.0520991	0.040533	0.0420664	0.104914	0.0380427	0.13173	0.0705779	0.102583	-0.140888	0.064553	-0.0558384	0.147728	0.105609	0.0767122	0.207795	0.0675635	0.0496378
ENST00000226522	ENST00000226522.8	ENSG00000109270.13	LAMTOR3	HGNC:15606	172.221	192.468	200.212	223.142	108.935	123.694	189.595	184.485	196.487	157.629	181.576	198.686	196.573	163.839	80.1071	190.941	200.922	265.508	11.8766	8.74274	9.63933	11.3841	7.01747	8.16047	10.2872	10.558	9.68071	7.17495	8.975	10.2219	7.83072	7.62319	6.75765	13.6619	12.578	10.9811	-0.165751	-0.37738	0.655474	-0.0769038	-0.105074	-0.232369	-0.0339888	0.487883	0.239802
ENST00000226574	ENST00000226574.9	ENSG00000109320.14	NFKB1	HGNC:7794	653.599	961.813	553.051	705.108	442.346	409.518	515.197	611.982	703.417	841.621	996.781	415.881	999.435	639.178	450.083	405.919	334.385	559.185	11.1009	10.7602	6.55785	8.85955	7.01802	6.65394	6.8847	8.62582	8.53544	9.43493	12.1343	5.26952	9.80555	7.32454	9.35098	7.15305	5.15548	5.6959	0.51002	-0.0482836	0.213693	0.269621	-0.0541246	0.645039	-0.159431	-0.132179	-0.435492
ENST00000226725	ENST00000226725.11	ENSG00000109466.14	KLHL2	HGNC:6353	267.534	374.287	334.743	310.707	205.802	258.774	432.519	315.42	314.987	363.659	403.239	289.544	410.352	316.289	177.078	280.653	237.788	459.39	5.91109	5.44723	5.16357	5.07866	4.24761	5.46977	7.51898	5.78353	4.97219	5.30345	6.38587	4.77264	5.2374	4.71504	4.78598	6.43374	4.7693	6.08738	-0.246994	0.196593	0.132772	0.0945345	-0.123103	0.233642	-0.196089	-0.0371922	0.161152
ENST00000226760	ENST00000226760.5	ENSG00000109501.15	WFS1	HGNC:12762	111.337	167.905	102.858	116.852	109.592	137.419	105.434	150.045	158.548	195.481	195.648	121.706	240.385	154.342	57.6131	141.809	140.477	256.834	2.12549	2.11137	1.3709	1.6503	1.95436	2.50972	1.58367	2.37714	2.16245	2.4632	2.67709	1.73335	2.65092	1.98799	1.34542	2.80884	2.43444	2.94057	-0.317363	-0.559932	-0.148023	-0.205234	-0.0163335	-0.024272	-0.241014	-0.462102	0.581509
ENST00000226796	ENST00000226796.7	ENSG00000109534.17	GAR1	HGNC:14264	69.9299	61.882	666.398	38.9872	66.4681	79.776	95.3015	337.537	5.12491e-05	0.0538549	0.00956894	662.483	429.948	626.974	177.672	16.1498	0.207421	332.515	6.19293	3.60977	41.2018	2.55426	5.4986	6.75872	6.64045	24.8067	3.24254e-06	0.00314799	0.000607387	43.7686	21.9948	37.4623	19.2473	1.4839	0.0166748	17.6606	-4.22192	1.62105	2.84204	-0.0851836	-2.56524	4.66582	2.20382	-2.69369	-1.38384
ENST00000226798	ENST00000226798.9	ENSG00000109536.12	FRG1	HGNC:3954	374.441	486.392	529.272	491.744	355.977	311.623	399.998	380.219	441.668	480.693	482.163	462.153	632.518	425.639	286.339	316.147	338.236	469.495	34.9493	29.9036	34.4893	33.955	31.0373	27.8256	29.375	29.4513	29.4522	29.6141	32.2566	32.1808	34.1035	26.8046	32.6929	30.6161	28.6583	26.2813	0.158634	-0.0577728	0.231768	0.0970352	0.204428	0.038067	-0.105863	-0.00611591	-0.225095
ENST00000227065	ENST00000227065.8	ENSG00000109794.14	FAM149A	HGNC:24527	0	0	0	0	0	0	0	0	0	20.8846	0	8.07583	0	5.51054	0	0	0	0	0	0	0	0	0	0	0	0	0	0.364746	0	0.159416	0	0.0983772	0	0	0	0	0	0	-0.448632	-0.213398	-0.135374	0	0	0	0
ENST00000227135	ENST00000227135.7	ENSG00000064199.7	SPA17	HGNC:11210	193.186	313.742	279.287	279.842	267.101	273.359	234.111	302.752	242.996	321.549	326.511	275.973	339.851	325.896	219.538	204.004	201.13	321.232	3.72814	3.98814	3.76285	3.9952	4.81501	5.04671	3.5547	4.84862	3.35028	4.0958	4.5163	3.97318	3.78857	4.24333	5.18255	4.0847	3.52345	3.71788	-0.117029	-0.158806	-0.108037	-0.0623441	0.149298	0.370672	-0.145198	0.060947	-0.0320501
ENST00000227155	ENST00000227155.9	ENSG00000085117.12	CD82	HGNC:6210	1324.02	1827.45	1338.6	1324.5	843.844	875.543	1289.79	1479.61	998.697	1634.36	1696.37	1506.45	1666.24	1089.25	543.478	874.571	988.934	1345.9	44.0914	40.0854	31.1214	32.6303	26.2499	27.8931	33.7943	40.8904	23.7607	35.9238	40.4901	37.4256	32.0529	24.4737	22.139	30.2176	29.8952	26.8802	-0.171189	0.156493	0.2883	-0.258533	0.097244	0.439236	-0.014139	0.0249826	0.320394
ENST00000227157	ENST00000227157.8	ENSG00000134333.15	LDHA	HGNC:6535	24.7908	79.5951	121.045	109.405	67.3769	71.8284	154.401	69.2229	101.827	204.854	69.9462	0	83.5481	75.3838	14.5903	24.5277	106.825	33.2495	0.993952	2.10205	3.38822	3.24505	2.52343	2.75505	4.87068	2.30324	2.91678	5.42119	2.01005	0	1.935	2.03922	0.715577	1.02032	3.88797	0.799503	1.12207	1.53894	-1.68721	2.13363	0.213279	-0.565353	0.0434327	0.532418	1.13014
ENST00000227214	ENST00000227214.10	ENSG00000021300.14	PLEKHB1	HGNC:19079	492.22	726.521	673.999	666.035	636.659	704.793	604.278	593.601	515.773	647.366	593.691	571.067	658.554	697.998	336.148	363.237	441.462	667.366	18.2568	17.7499	17.4531	18.2756	22.0586	25.0084	17.6347	18.2715	13.6675	15.8486	15.7832	15.8018	14.11	17.4675	15.2515	13.9785	14.8639	14.8453	-0.111431	0.315096	0.19274	0.135249	0.320315	0.28072	0.159865	0.351271	0.678403
ENST00000227266	ENST00000227266.10	ENSG00000109861.17	CTSC	HGNC:2528	3396.1	4985.76	4363.07	4186.57	2174.83	2283.4	3713.95	4286.39	4347.17	5177.61	4666.79	4687.27	6178.39	4179.61	2239.75	3361.5	3565.14	5421.75	137.63	133.09	123.445	125.516	82.3312	88.5267	118.422	144.158	125.865	138.496	135.556	141.713	144.637	114.283	111.033	141.342	131.155	131.775	-0.0656862	-0.253287	-0.00898487	-0.1976	-0.468249	0.135396	-0.0262923	-0.20305	-0.323527
ENST00000227322	ENST00000227322.8	ENSG00000109917.11	ZPR1	HGNC:13051	426.793	497.696	378.417	354.583	227.491	294.216	439.522	421.772	320.559	436.581	518.193	442.688	398.065	417.234	257.614	376.053	324.897	499.953	4.36569	3.35337	2.70244	2.68326	2.17373	2.87913	3.53737	3.58037	2.34266	2.94765	3.79923	3.37822	2.35212	2.87956	3.22346	3.99107	3.01687	3.06708	-0.282996	-0.137492	0.44277	-0.24187	-0.289716	0.189394	-0.140671	0.135908	-0.122693
ENST00000227348	ENST00000227348.9	ENSG00000109943.9	CRTAM	HGNC:24313	3.49179	8.00652	0	4.07884	8.04817	6.22601	5.97077	3.01029	7.1297	4.08612	9.44042	0	4.752	3.57998	2.36134	4.05016	4.10092	7.02938	0.102355	0.154592	0	0.0884519	0.220376	0.174594	0.137707	0.0732292	0.149313	0.0790583	0.198345	0	0.0804652	0.0708033	0.0846715	0.123179	0.109123	0.123577	0.0326728	0.0185408	0.0308161	0	0.188632	-0.0474616	-0.0536602	0.010625	0.114904
ENST00000227349	ENST00000227349.7	ENSG00000109944.11	JHY	HGNC:26288	26.8051	29.8384	18.099	31.9702	17.0655	16.6364	22.1098	11.3427	13.6733	23.2774	39.0994	9.81812	37.6042	25.3275	10.0423	23.3337	13.5136	30.2045	0.253191	0.185647	0.119353	0.223401	0.150576	0.150331	0.164316	0.0889123	0.092272	0.145124	0.264709	0.0691853	0.205181	0.161412	0.116033	0.228675	0.115872	0.171105	-0.100538	-0.0776207	0.130102	0.0661535	-0.0135232	-0.0352832	-0.0931313	0.0216473	0.0436697
ENST00000227451	ENST00000227451.4	ENSG00000110042.8	DTX4	HGNC:29151	132	231.342	148.714	151.643	115.288	152.452	160.369	171.806	168.74	191.538	252.635	202	231	213	118.976	163.999	139	257.583	1.477	1.70507	1.16173	1.25527	1.20502	1.63191	1.41186	1.59536	1.34893	1.41461	2.02613	1.68621	1.4931	1.60804	1.62848	1.90393	1.41187	1.72855	-0.216132	-0.267864	0.0368032	-0.313384	-0.242172	0.105781	-0.16181	-0.144639	0.00188493
ENST00000227471	ENST00000227471.7	ENSG00000110057.9	UNC93B1	HGNC:13481	356.65	498.086	399.374	384.211	249.87	266.96	392.927	392.656	497.502	501.078	431.835	527.814	625.589	640.047	245.182	301.623	337.286	645.321	11.39	10.4777	8.90453	9.07738	7.45421	8.15618	9.87321	10.4066	11.3512	10.5624	9.8848	12.5753	11.5409	13.7913	9.57828	9.99427	9.77812	12.36	-0.113264	-0.0159737	0.0997363	-0.454822	-0.807008	0.0817638	0.0765235	-0.315525	-0.208287
ENST00000227474	ENST00000227474.8	ENSG00000110060.9	PUS3	HGNC:25461	3.39472	68.6679	427.098	1.86172	0.157905	6.50744e-05	0.000495623	77.3873	3.57729e-07	0.00544851	170.777	164.752	106.827	3.86297	12.8778	84.2857	1.07916e-05	17.3455	0.141248	1.88197	12.4067	0.0573062	0.00613734	2.59028e-06	1.62254e-05	2.67216	1.0634e-08	0.000149634	5.09303	5.11404	2.56761	0.108445	0.655447	3.63862	4.07605e-07	0.432838	-0.518875	-2.21367	0.190396	1.13275	-0.139711	1.87663	-1.0801	-1.75457	-0.727217
ENST00000227495	ENST00000227495.10	ENSG00000110080.20	ST3GAL4	HGNC:10864	109.322	168.674	190.616	144.877	87.2826	69.8188	161.98	103.895	134.143	167.07	136.078	163.299	241.759	149.258	93.6777	192.625	106.209	251.202	4.66724	4.74332	5.68147	4.57573	3.48085	2.85157	5.441	3.68097	4.09154	4.70789	4.16398	5.20105	5.96218	4.29934	4.89222	8.53237	4.11613	6.43185	-0.54562	-0.565551	-0.0103117	0.107654	-0.242039	-0.128246	0.1534	-0.320378	-0.613365
ENST00000227503	ENST00000227503.13	ENSG00000168066.22	SF1	HGNC:12950	1482.01	2020.35	1965.46	1607.98	1184.53	1371.21	2335.05	2427.44	1738.05	1846.13	2379.09	2378.3	2477.74	2168.76	943.949	1647.98	1460.01	2824.09	37.0356	33.2565	34.2912	29.7275	27.6516	32.7817	45.9124	50.3422	31.0311	30.4513	42.6136	44.3395	35.768	36.5672	28.8559	42.7293	33.1207	42.326	-0.435761	0.101369	0.27423	-0.36146	-0.390858	0.589497	-0.348398	-0.258921	0.178227
ENST00000227507	ENST00000227507.3	ENSG00000110092.4	CCND1	HGNC:1582	18.9836	40.3835	16.8332	12.7538	16.3675	15.7574	36.4246	24.081	27.2037	47.6328	59.7003	46.5625	64.2704	44.8962	28.37	17.32	24.5064	55.1127	0.307464	0.430825	0.190341	0.152814	0.24763	0.244151	0.464168	0.323672	0.314782	0.50921	0.693043	0.562609	0.601308	0.490611	0.562072	0.29105	0.360305	0.535337	-0.223732	0.181536	-0.207023	-0.392582	-0.256713	-0.0393845	-0.242772	-0.474091	-0.328299
ENST00000227520	ENST00000227520.10	ENSG00000110104.13	CCDC86	HGNC:28359	3575.66	5145.29	3995.45	3887.08	1859.68	1739.29	3907.58	3607.07	3216.28	4602.91	4386.72	4367.14	5559.26	3608.42	1878.56	2509.29	2601.19	4221.58	146.675	139.024	114.423	117.959	71.2596	68.2544	126.117	122.792	94.2583	124.626	128.976	133.645	131.731	99.8685	94.2632	106.796	96.8605	103.857	-0.138504	0.237848	0.233293	-0.222222	-0.481214	0.339116	0.107436	-0.158034	-0.460013
ENST00000227524	ENST00000227524.9	ENSG00000110107.9	PRPF19	HGNC:17896	7718.91	10906.7	9965.47	9476.76	5155.27	4999.17	9019.55	8735.04	7927.26	10909.2	10486.3	10806.6	12958	9484.51	5119.87	6349.05	7085.69	10324.7	241.324	224.605	217.516	219.187	150.557	149.521	221.868	226.634	177.066	225.12	234.983	252.051	234.02	200.065	195.804	205.949	201.096	193.59	-0.128028	0.106918	0.0998527	-0.211688	-0.407799	0.171678	-0.0648796	-0.0940584	-0.386795
ENST00000227525	ENST00000227525.8	ENSG00000110108.10	TMEM109	HGNC:28771	4922.5	7592.43	6140.54	6401.84	4205.68	4157.47	5915.09	6276.03	6806.98	7314.16	6678.52	6810.96	8673.22	6771.6	3372.42	4280.21	4873.25	8136.79	171.338	174.073	149.219	164.847	136.745	138.438	161.992	181.288	169.273	168.038	166.616	176.861	174.389	159.027	143.591	154.575	153.979	169.856	-0.00493004	0.0671972	0.027892	-0.243681	-0.216321	0.234142	0.0627935	-0.0807016	-0.0523503
ENST00000227618	ENST00000227618.9	ENSG00000110200.9	ANAPC15	HGNC:24531	571.275	580.696	673.5	579.186	320.959	247.002	617.763	485.795	540.565	786.739	769.057	608.427	838.061	642.536	348.719	475.873	592.566	637.814	71.8398	48.1006	59.1299	53.8825	37.703	29.7153	61.1233	50.6977	48.5662	65.302	69.3182	57.08	60.8788	54.5167	53.643	62.0892	67.6445	48.1033	0.013538	-0.0222585	0.135676	0.0500419	-0.520477	-0.409043	-0.518157	-0.173101	-0.831081
ENST00000227638	ENST00000227638.8	ENSG00000110218.9	PANX1	HGNC:8599	1460	1940	1629	1578	1138	1166	1652.2	1622	1640.19	1742	1825	1711	1964	1180	915	1296	1206	2048	36.4571	31.909	28.3988	29.1504	26.5447	27.8539	32.4606	33.612	29.261	28.7113	32.6633	31.8738	28.3296	19.8803	27.9491	33.5768	27.3371	30.6704	-0.0656745	-0.04734	0.334227	-0.161183	0.39963	0.288585	-0.032698	0.03982	-0.00474895
ENST00000227752	ENST00000227752.8	ENSG00000110324.12	IL10RA	HGNC:5964	5.7467	29.0214	39.8868	17.8044	31.6328	24.0029	15.3339	28.7745	21.4969	27.5274	27.0509	23.2428	41	19.0023	15.3155	23.9083	23.8846	53.2167	0.109283	0.363526	0.529558	0.250479	0.561925	0.436674	0.229431	0.454107	0.292063	0.345522	0.36871	0.329745	0.450391	0.243811	0.356274	0.471725	0.412314	0.606936	-0.314636	-0.259517	-0.278538	0.201965	0.328558	0.042072	-0.00547525	-0.213961	0.0830851
ENST00000227756	ENST00000227756.5	ENSG00000110328.6	GALNT18	HGNC:30488	890	1322.72	1105.44	1057.51	835.869	743.7	835.776	749.548	874.746	1104.87	1176.91	1106.5	1455.85	1070.86	660	565.865	678.645	1027.15	25.7344	25.1926	22.3156	22.6213	22.5771	20.5722	19.0142	17.9862	18.0706	21.0868	24.3913	23.8688	24.317	20.8914	23.3445	16.9762	17.8132	17.8122	0.0196781	0.154934	0.275513	-0.0930411	0.107018	0.013203	0.0448244	-0.100022	-0.174424
ENST00000227758	ENST00000227758.7	ENSG00000110330.10	BIRC2	HGNC:590	1025.88	1424.06	1402.45	1189.16	993.267	986.768	1259.07	1329.19	1465.95	1414.84	1466.38	1250.39	1463.72	970.851	648.705	1002.65	1036.69	1615.96	18.8849	17.2674	18.0241	16.1945	17.08	17.3777	18.2361	20.3058	19.2798	17.1909	19.3478	17.1719	15.5649	12.0582	14.6077	19.1501	17.3237	17.8405	0.106203	-0.0669721	0.128449	0.066122	0.469445	0.217531	-0.155603	0.0538168	0.235695
ENST00000227868	ENST00000227868.9	ENSG00000110435.13	PDHX	HGNC:21350	826.028	1181.22	1028.78	1012.24	737.782	796.252	823.402	977.986	870.577	999.159	1053.78	891.105	1087.19	866.674	564.878	738.407	741.07	1079.69	23.9171	22.5282	20.7963	21.6824	19.9548	22.0558	18.7582	23.4997	18.0089	19.0952	21.8692	19.2485	18.184	16.931	20.0072	22.1827	19.4782	18.7488	-0.0550893	-0.230599	0.310287	0.106264	0.224829	0.258674	0.0409864	0.241666	0.134249
ENST00000228027	ENST00000228027.12	ENSG00000062282.15	DGAT2	HGNC:16940	317.823	427.61	281.306	311.911	193.459	210.766	248.356	300.819	270.042	336.556	309.747	364.153	434.482	370.523	195.72	229.217	223.713	447.855	9.60731	8.51424	5.9367	6.9752	5.46275	6.09504	5.90685	7.54635	5.83195	6.71505	6.71108	8.21212	7.5868	7.5569	7.23718	7.189	6.13879	8.11922	-0.416612	-0.245658	0.459311	-0.409285	-0.40494	0.259628	0.303157	-0.106601	-0.21534
ENST00000228136	ENST00000228136.9	ENSG00000110696.10	C11orf58	HGNC:16990	4334.53	6470.34	5974.31	6018.62	3250.98	3551.96	4719.38	5329.52	5471.78	7349.16	6442.48	6026.68	7400.41	5352.54	3346.82	4440.48	4728.26	6984.33	76.3594	75.0809	73.4781	78.4381	53.4984	59.8616	65.414	77.9155	68.8677	85.4543	81.3472	79.2053	75.309	63.6199	72.1225	81.1626	75.6132	73.7914	-0.0982473	-0.306994	-0.16036	-0.10688	-0.245763	0.0427166	-0.114184	0.0579766	-0.264783
ENST00000228140	ENST00000228140.6	ENSG00000110700.7	RPS13	HGNC:10386	77.0707	106.607	115.202	123.115	55.8463	67.5552	107.522	85.5649	108.212	109.065	144.173	81.3014	167.843	84.5708	64.8097	102.634	69.2134	131.157	22.7284	20.7084	23.7186	26.8596	15.3844	19.0589	24.9483	20.9407	22.7993	21.2295	30.4742	17.8868	28.5926	16.8272	23.3796	31.4033	18.5287	23.197	-0.0239089	-0.3205	0.0941373	0.388218	-0.12176	0.16801	-0.535914	-0.0870604	-0.281433
ENST00000228251	ENST00000228251.9	ENSG00000060138.13	YBX3	HGNC:2428	7477.54	10970	9183.03	8694.21	6614.19	6803.6	7786.73	8028.03	9234.93	9985.22	9480.93	8968.29	11265	9405.57	4895.86	5934.47	5906.66	10354.5	291.745	281.925	250.138	250.948	241.061	253.947	239.037	259.937	257.421	257.145	265.133	261.041	253.89	247.595	233.664	240.232	209.2	242.289	0.0870522	-0.00716831	0.181464	-0.0613131	-0.0384253	0.31194	0.0882691	-0.0167507	0.119602
ENST00000228264	ENST00000228264.10	ENSG00000013573.17	DDX11	HGNC:2736	38.9304	9.74572	271.371	83.6274	195.785	216.038	35.3252	0	27.0227	0	0	60.9562	140.702	251.02	0	71.5385	49.4401	59.0805	0.726487	0.119794	3.53551	1.15451	3.41291	3.85681	0.518667	0	0.360275	0	0	0.848617	1.51674	3.16053	0	1.38511	0.837517	0.661216	-0.288342	-0.651249	0.787839	1.29482	0.0849632	-0.877758	0.163233	-0.224195	2.28001
ENST00000228284	ENST00000228284.8	ENSG00000075856.12	SART3	HGNC:16860	954.883	1429.25	1183.25	1240.39	742.675	467.564	1133.78	1179.6	547.811	1151.79	1472.39	1528	1491.4	821.441	554.391	763.725	663.648	1406.59	17.8872	17.6352	15.4745	17.1893	12.9956	8.37899	16.7103	18.3375	7.33142	14.241	19.7689	21.3535	16.1382	10.382	12.7035	14.8434	11.2851	15.8023	-1.01202	0.160709	0.30945	-0.440266	0.298222	0.654498	-0.156393	0.0858734	-0.547045
ENST00000228289	ENST00000228289.9	ENSG00000090612.22	ZNF268	HGNC:13061	82.5206	6.49868	66.2219	115.085	7.99097	140.336	69.9894	35.233	28.5147	61.1084	62.5135	90.359	81.8244	93.2298	95.2468	79.5749	26.1528	182.666	1.62239	0.084159	0.90896	1.67387	0.146757	2.6395	1.08266	0.574855	0.400524	0.792994	0.880919	1.32532	0.929281	1.23669	2.29066	1.62321	0.466753	2.15383	-1.17114	-0.332908	0.548513	-0.284641	-0.963805	0.102593	-0.794861	0.470866	0.145362
ENST00000228306	ENST00000228306.8	ENSG00000089157.16	RPLP0	HGNC:10371	109.112	30.4885	93.6237	17.4839	1.48163e-06	0.00924451	0.0456143	485.855	0.560862	1.76177	7.24193e-05	32.3399	30.1922	0.946843	0.000405274	1.90223e-05	0.00332382	133.444	7.23554	1.33173	4.33445	0.857721	9.17792e-08	0.000586465	0.00237993	26.7375	0.0265718	0.0771122	3.44209e-06	1.5999	1.15655	0.0423632	3.28749e-05	1.30878e-06	0.000200084	5.30711	-2.61914	0.00342755	2.9347	1.03688	-0.0598579	4.79348	1.2214	-0.21519	0.000798414
ENST00000228307	ENST00000228307.11	ENSG00000089159.17	PXN	HGNC:9718	17.4387	0	7.62796	45.9852	0	0	28.0503	0	0	1.59361	0	0	0	1.45219e-07	0.00822335	10.4225	0.000207829	81.7901	0.319088	0	0.0974439	0.622478	0	0	0.403831	0	0	0.0192466	0	0	0	1.7928e-09	0.000184062	0.197867	3.45206e-06	0.897549	-0.924137	0.228901	0.372038	0.134147	-2.58647e-09	-4.98026e-06	0	0.698199	-0.00026552
ENST00000228318	ENST00000228318.8	ENSG00000075415.15	SLC25A3	HGNC:10989	0	0	18.8203	0	0	15.0474	36.2516	16.1216	36.2436	16.0243	75.7333	18.6903	32.8605	16.9446	15.0397	53.8559	0	26.4571	0	0	0.147435	0	0	0.161527	0.320049	0.150123	0.29055	0.11868	0.609087	0.156457	0.212995	0.128282	0.206434	0.626992	0	0.178044	0.131593	-0.301616	-0.161798	-0.0112996	-0.174128	0.201788	-0.686242	-0.278573	-0.0547262
ENST00000228347	ENST00000228347.9	ENSG00000013503.10	POLR3B	HGNC:30348	844.498	1149.37	1008.95	934.314	483.159	532.893	919.506	991.704	908	1104.79	1160.52	1173	1280.79	727.553	492	729.467	799.322	964.79	13.8711	12.4353	11.57	11.3531	7.41327	8.37361	11.8832	13.518	10.6553	11.9776	13.6626	14.3736	12.1524	8.06288	9.88545	12.4315	11.9182	9.50401	0.150046	-0.0601326	0.196495	-0.290476	-0.107304	0.168432	-0.12612	-0.0904494	-0.215723
ENST00000228425	ENST00000228425.11	ENSG00000110841.14	PPFIBP1	HGNC:9249	375.845	340.784	403.176	239.108	301.049	205.477	153.378	345.057	150.21	208.532	295.373	266.776	290.164	283.918	140.391	143.585	334.278	169.625	4.22025	2.52052	3.16063	1.98624	3.15771	2.20725	1.35506	3.2154	1.20502	1.54553	2.37722	2.23476	1.8821	2.15097	1.92835	1.6728	3.40731	1.1423	0.0416324	-0.182589	1.03615	0.363142	0.399994	-0.0642303	0.0599543	0.0512102	0.131249
ENST00000228434	ENST00000228434.7	ENSG00000110848.8	CD69	HGNC:1694	373.49	511.392	568.741	584.425	400.029	417.473	466.125	500.014	438.125	431.847	427.704	346.481	447.233	320.125	225.696	371.617	391	434.104	17.2602	15.5669	18.3498	19.9804	17.2689	18.4567	16.9486	19.1763	14.4654	13.1726	14.167	11.9454	11.9391	9.98155	12.7587	17.8183	16.4028	12.0315	0.247039	-0.0682675	0.365596	0.579875	0.734305	0.213337	0.127367	0.697308	0.499919
ENST00000228437	ENST00000228437.10	ENSG00000110851.12	PRDM4	HGNC:9348	1587.36	2302.87	1902.61	1795.74	1435.63	1364.27	1888.49	1828.82	1745.93	1781.54	2069.45	1861.29	2072.11	1866.32	999.601	1477.83	1336.34	2349.14	26.0796	24.9216	21.8235	21.8262	22.033	21.443	24.4121	24.9351	20.4936	19.3195	24.3696	22.8136	19.6657	20.6882	20.0895	25.1916	19.9305	23.147	-0.167936	-0.0435862	0.41434	-0.0612674	0.0867902	0.309302	0.0310545	0.143454	0.0897373
ENST00000228438	ENST00000228438.3	ENSG00000110852.5	CLEC2B	HGNC:2053	203.345	246.271	216.569	243.62	158.329	160.943	226.021	233.095	298.234	339.857	268.107	239.361	273.177	225.742	165.922	174.963	198.133	283.647	10.4815	8.36151	7.79355	9.28992	7.62353	7.93635	9.1665	9.97098	10.9828	11.5628	9.90527	9.20446	8.134	7.8508	10.4619	9.35709	9.2709	8.76856	0.294747	-0.0267963	-0.129843	-0.214682	-0.0375298	0.0951297	-0.220213	0.171912	-0.35909
ENST00000228463	ENST00000228463.6	ENSG00000110876.10	SELPLG	HGNC:10722	57.2772	47.5523	12.8742	92.8118	24.853	0	27.1794	25.5669	23.1399	43.9868	43.3527	18.975	35.3326	39.1149	21.314	27.3597	51.9506	11.3231	2.59442	1.41877	0.407125	3.11007	1.05158	0	0.968641	0.961061	0.748834	1.31509	1.40748	0.641202	0.924494	1.1954	1.18097	1.2858	2.13611	0.307598	0.419474	-0.215501	0.634689	-0.222002	-0.0977458	-0.677342	0.00674742	1.09468	-1.12497
ENST00000228468	ENST00000228468.8	ENSG00000110881.12	ASIC1	HGNC:100	158.294	345.134	267.878	207.488	358.489	262.097	261.35	266.538	209.712	298.692	324.911	296.15	459.403	343.802	119.824	139.397	216.294	315.835	2.67641	3.84378	3.1621	2.59532	5.662	4.23945	3.47677	3.73992	2.53325	3.3334	3.93751	3.73556	4.48697	3.92201	2.47828	2.44538	3.31977	3.20265	-0.250303	0.377794	-0.237201	-0.186224	0.436708	0.133909	-0.0276512	-0.609889	0.591043
ENST00000228495	ENST00000228495.11	ENSG00000110906.13	KCTD10	HGNC:23236	1394.16	2165.63	1599.55	1486.96	1143.72	1164.56	1800.59	1852.62	1959.94	2624.68	2506.84	2401.7	3133.77	2304.92	1244.7	2046.49	1965.58	3310.81	24.5603	25.1297	19.6729	19.3789	18.8212	19.6265	24.9575	27.0846	24.6678	30.5192	31.6531	31.5642	31.8903	27.3961	26.8227	37.4055	31.4331	34.9796	-0.487224	-0.565163	-0.302325	-0.655547	-0.518651	-0.207687	-0.32153	-0.690585	-0.431768
ENST00000228506	ENST00000228506.8	ENSG00000110917.8	MLEC	HGNC:28973	8317.41	12280.4	8617.61	8593.85	5411.41	5327.17	9556.89	9938.84	11184.6	15140.4	15171.7	13219.1	16732.7	10365.2	6600.03	9604.09	9061.1	16488.4	87.8648	85.4518	63.557	67.162	53.4002	53.8372	79.4344	87.132	84.4138	105.57	114.876	104.18	102.109	73.8782	85.2884	105.266	86.8927	104.464	-0.304206	-0.401796	-0.262114	-0.704214	-0.460933	0.00392309	-0.422615	-0.597128	-0.654012
ENST00000228510	ENST00000228510.8	ENSG00000110921.14	MVK	HGNC:7530	118.149	107.706	74.7514	59.3062	93.0902	115.111	103.453	97.7157	85.8961	157.59	167.338	158.665	85.2198	82.911	40.9312	100.377	65.1683	190.095	2.97233	1.78479	1.31291	1.10376	2.18764	2.7704	2.04774	2.04007	1.54385	2.6168	3.01738	2.97785	1.23845	1.40731	1.25962	2.62003	1.48826	2.86812	-0.604617	-0.248261	0.13527	-0.782279	0.405066	0.28897	-0.528683	-0.0895263	0.738639
ENST00000228515	ENST00000228515.6	ENSG00000110925.7	CSRNP2	HGNC:16006	1681.45	2111.45	2200.83	1857.94	1806.57	1809.91	2094.1	1980.6	1882.23	2003.06	2189.1	1840.06	2270.4	2009.45	1170.53	1650.99	1588.07	2512.51	25.4342	21.0376	23.2418	20.791	25.5267	26.1909	24.9228	24.8626	20.341	19.9988	23.7338	20.7645	19.8384	20.508	21.6588	25.911	21.8061	22.793	-0.15691	-0.0539736	0.3321	0.155522	0.302572	0.181442	-0.166519	0.0644854	0.263053
ENST00000228534	ENST00000228534.6	ENSG00000110944.9	IL23A	HGNC:15488	26.8335	32.0538	38.251	26.6388	21.3594	25.0858	21.1896	49.2031	25.0694	31.3635	53.5543	37.4234	40.4633	15.4808	7.98542	24.4607	36.3434	51.9445	2.30602	1.81446	2.29498	1.6936	1.71467	2.0624	1.43276	3.50908	1.5392	1.77904	3.29875	2.3993	2.00871	0.897618	0.839463	2.18102	2.83522	2.67723	-0.534244	-0.386896	0.250509	-0.0449691	0.516588	0.233524	-0.611058	-0.159613	0.735379
ENST00000228606	ENST00000228606.9	ENSG00000111012.10	CYP27B1	HGNC:2606	0	44.5083	31.1555	61.3875	1.19633	55.5001	2.12905	32.7981	0.0518712	31.4443	36.1618	79.4529	19.78	0	22.7844	18.7612	46.2372	37.1107	0	0.901139	0.66858	1.39591	0.0343499	1.63201	0.0514897	0.836629	0.0011391	0.63795	0.796687	1.82194	0.351209	0	0.856691	0.598322	1.29014	0.684114	-0.750347	-0.604123	-0.711891	-0.758066	0.0487244	-0.318374	0.0815251	0.826324	0.50343
ENST00000228682	ENST00000228682.7	ENSG00000111087.10	GLI1	HGNC:4317	61	73.4939	56.0724	67	58	64	65.193	50.1878	27.259	62.3503	70.7302	59.1446	80.6877	57.8931	25.1349	46.8926	25.8125	73.9262	1.05942	0.840757	0.679886	0.860838	0.94096	1.06335	0.890848	0.723354	0.338231	0.714746	0.880463	0.766316	0.809497	0.678385	0.533989	0.844981	0.406952	0.77001	-0.40343	0.0354273	0.264242	-0.0723799	0.209697	0.292646	-0.0307884	0.0403636	0.427701
ENST00000228705	ENST00000228705.7	ENSG00000111110.12	PPM1H	HGNC:18583	573	896.964	639	598	347	362	666	606.447	617	821.296	918	726.473	952	719.79	419.337	488.317	469	687.62	5.94212	6.12694	4.62633	4.58772	3.36141	3.59132	5.43408	5.21909	4.57128	5.62162	6.82335	5.62032	5.70288	5.03622	5.31946	5.25404	4.41504	4.27657	0.078409	0.0409445	0.0681908	-0.234706	-0.468849	0.19973	-0.134505	-0.262521	-0.460891
ENST00000228740	ENST00000228740.7	ENSG00000111144.10	LTA4H	HGNC:6710	2953.71	4056.38	4039.54	3856.12	3925.28	3752.18	3136.5	3556.71	4158.17	4057.06	3826.06	3857.12	4870.57	4227.34	2484.31	2504.14	2764.23	4713.67	102.198	92.4471	97.5785	98.7035	126.867	124.198	85.3853	102.126	102.788	92.6531	94.8841	99.5615	97.3472	98.6852	105.147	89.8952	86.8205	97.8121	0.0708768	-0.0734182	0.140012	-0.0287319	0.359195	0.231778	-0.0371411	0.0197612	0.238154
ENST00000228741	ENST00000228741.8	ENSG00000111145.8	ELK3	HGNC:3325	285.839	380.447	374	258.643	209	240.745	284.021	350.304	368.913	469.402	450.12	433.106	496.229	414.277	258.529	375.292	319.655	567.898	4.67337	4.09717	4.26903	3.12837	3.19198	3.76552	3.65362	4.75301	4.30922	5.06558	5.27479	5.28272	4.68664	4.56995	5.17053	6.36624	4.74423	5.56851	-0.307067	-0.662573	-0.0964393	-0.253852	-0.410031	0.00220446	-0.29987	-0.462002	-0.372761
ENST00000228799	ENST00000228799.7	ENSG00000111203.13	ITFG2	HGNC:30879	364.851	499.779	393.268	435.261	337.283	390.188	413.343	408.625	329.251	448.238	417.026	443.345	447.89	552.722	300.571	278.658	275.601	416.854	11.5024	10.3785	8.65588	10.1515	9.93284	11.7681	10.2529	10.6909	7.41594	9.32733	9.42334	10.4273	8.15671	11.7569	11.5914	9.11485	7.88732	7.88166	-0.0777037	0.153827	0.275739	-0.243	-0.222606	0.395563	0.126488	0.284342	0.0200994
ENST00000228820	ENST00000228820.9	ENSG00000111224.14	PARP11	HGNC:1186	336.289	349.154	322.729	339.083	209.236	421.488	237.764	259.734	344.947	177.827	311.095	178.436	320.778	231.67	139.327	259.411	268.243	297.405	5.17006	3.53575	3.46394	3.85655	3.00487	6.19909	2.87604	3.31381	3.7888	1.8045	3.42803	2.04654	2.84878	2.40306	2.62021	4.13787	3.74358	2.74215	0.355795	-0.406588	1.13754	0.551145	0.234922	-0.137014	0.0346767	0.335531	0.991741
ENST00000228825	ENST00000228825.12	ENSG00000111229.16	ARPC3	HGNC:706	5028.51	7160.44	7435.65	7098.19	4313.6	3982.98	5590.95	5818.57	6072.48	7595.73	7124.86	7127.33	9010.55	6105.76	4060.62	4480.24	5408.79	6996.64	492.368	461.819	508.298	514.17	394.544	373.093	430.726	472.804	424.798	490.902	500.029	520.634	509.65	403.368	486.362	455.152	480.757	410.866	0.0479945	-0.0793999	0.00429103	-0.0345262	-0.0318304	-0.024014	-0.114446	0.0127146	-0.381597
ENST00000228827	ENST00000228827.8	ENSG00000111231.9	GPN3	HGNC:30186	1185.64	1612.69	1749.32	1582.98	1140.77	1146.2	1227.54	1328.92	1461.89	1608.26	1509.25	1543.77	1992	1660.95	1049.19	1067.27	1176.81	1850.65	65.1066	58.3318	67.0643	64.3068	58.5162	60.2132	53.0363	60.5601	57.3526	58.2914	59.4022	63.2427	63.1877	61.5377	70.4765	60.8068	58.6616	60.9477	-0.0862525	-0.193836	0.156973	0.0833657	-0.0714418	0.0451915	-0.0257954	0.0249376	-0.223624
ENST00000228843	ENST00000228843.13	ENSG00000111247.15	RAD51AP1	HGNC:16956	230.496	107.33	317.882	213.994	109.45	173.786	214.636	385.159	138.415	189.745	227.63	183.611	317.323	239.966	99.3879	280.065	176.328	206.24	7.87698	2.41601	7.58424	5.41013	3.49396	5.6816	5.77117	10.9232	3.37945	4.27999	5.57564	4.68113	6.26424	5.53297	4.15477	9.93025	5.47007	4.22698	-0.255227	-0.690849	0.749535	0.595513	-0.539751	0.881923	-0.944817	-0.18046	0.374284
ENST00000228850	ENST00000228850.6	ENSG00000111254.8	AKAP3	HGNC:373	0.0574424	43.3005	40.6449	15.3172	66.9897	69.2661	12.9071	73.1987	39.709	47.3126	0.44422	0	27.8853	52.2886	54.1991	48.0212	28.233	23.2867	0.00120698	0.599295	0.596241	0.238097	1.31486	1.39234	0.213383	1.27639	0.596103	0.656173	0.0066901	0	0.338464	0.741285	1.39308	1.0469	0.538516	0.29345	0.303329	-0.754404	-0.726113	0.674678	0.410774	0.565211	0.667817	-0.112453	-0.000443968
ENST00000228862	ENST00000228862.3	ENSG00000111266.9	DUSP16	HGNC:17909	10.7008	23.5172	49.5482	66.5334	78.0697	29.7268	46.7564	48.1601	68.0931	36.8754	95.501	45.8898	34.3653	30.8056	56.9497	15.6922	0.0838577	68.1999	0.219926	0.318367	0.710947	1.0116	1.49882	0.584477	0.756077	0.821415	0.999837	0.500233	1.40681	0.703609	0.407991	0.427171	1.43176	0.334618	0.00156451	0.840628	0.119684	0.39593	-0.298393	0.00620107	0.808087	0.862804	-0.868373	0.514705	-0.617992
ENST00000228865	ENST00000228865.3	ENSG00000111269.3	CREBL2	HGNC:2350	541.822	755.021	624.983	610.082	652	654.414	552.136	607.31	694.219	616.286	652.7	545.866	639.624	685.939	358	511.406	534.596	791.528	9.95688	9.13919	8.01834	8.294	11.1923	11.5048	7.98322	9.26174	9.11443	7.47523	8.59704	7.48356	6.78988	8.5048	8.04762	9.75074	8.91801	8.72355	0.0568592	-0.259132	0.370513	0.0881928	0.359245	0.0491524	0.0792805	0.254699	0.466871
ENST00000228872	ENST00000228872.9	ENSG00000111276.12	CDKN1B	HGNC:1785	1938.25	2657.24	2741.63	2509.64	2511.57	2506.72	2180.54	2039.75	2270.9	2337.76	2269.42	2040.53	2606.26	2764.77	1760.58	1572.6	1791.74	2668.25	58.4797	52.809	57.7502	56.0165	70.7859	72.3536	51.7636	51.0725	48.9508	46.5555	49.0771	45.9297	45.4238	56.2816	64.9783	49.2287	49.0733	48.2816	0.0194559	0.0710298	0.322786	0.324093	0.325628	0.0564797	0.103697	0.296514	0.152876
ENST00000228916	ENST00000228916.7	ENSG00000111319.13	SCNN1A	HGNC:10599	40.2971	18.3262	39.2738	0	7.80853	23.0646	23.7611	13.3782	19.2634	14.7624	2.69707	9.63063	12.6324	22.3441	9	16.7123	12.7541	18.5976	0.901579	0.270075	0.613455	0	0.163194	0.493668	0.418275	0.248395	0.307914	0.218003	0.0432505	0.160746	0.163263	0.337291	0.246315	0.387946	0.259033	0.249544	0.0658656	0.0311855	0.64268	0.475101	-0.201221	-0.0122417	0.283828	-0.218177	0.261192
ENST00000228922	ENST00000228922.12	ENSG00000111325.16	OGFOD2	HGNC:25823	181.447	382.66	312.965	264.223	329.01	219.388	240.604	201.268	247.011	286.425	262.666	247.474	354.719	377.361	141.916	154.71	217.235	326.224	7.92112	11.0035	9.53855	8.5333	13.4169	9.16239	8.26428	7.29167	7.70405	8.25322	8.21882	8.05975	8.94524	11.1149	7.57854	7.00746	8.60879	8.54109	-0.132466	0.210334	-0.0527299	0.218132	0.250977	-0.212693	0.380804	-0.0610311	0.244436
ENST00000228928	ENST00000228928.12	ENSG00000111331.14	OAS3	HGNC:8088	167.688	250.169	378.028	182.91	346.254	27.1828	287.327	241.129	167.143	217.913	329.569	270.531	236.835	387.27	264.491	248.248	103.952	536.041	1.69897	1.66954	2.67397	1.37097	3.27705	0.263473	2.29047	2.02744	1.20987	1.45727	2.3933	2.04482	1.38612	2.64733	3.27802	2.6096	0.956073	3.25718	-0.945938	-0.133545	0.135348	0.270982	0.229775	0.630137	-0.346097	-0.00918325	-1.75955
ENST00000228945	ENST00000228945.9	ENSG00000111348.9	ARHGDIB	HGNC:679	28895.2	42290.3	40794.9	38685.2	28011.1	26217.1	31291.9	31622.8	30196.6	40812.6	37984.9	36837.3	46525.3	35546.8	19423.3	23337.8	25492.9	34286	2096.78	2021.38	2066.72	2076.73	1898.73	1819.99	1786.58	1904.33	1565.49	1954.77	1975.63	1994.2	1950.23	1740.36	1724.12	1757.08	1679.27	1492.12	0.069207	0.0240105	0.101123	0.0515057	0.125578	0.181345	0.0330133	0.0906247	0.0780324
ENST00000228955	ENST00000228955.11	ENSG00000111358.14	GTF2H3	HGNC:4657	289.712	394.884	442.1	279.826	317.218	201.76	287.114	200.291	325.344	329.827	313.172	326.543	410.776	281.708	233.83	183.968	163.995	324.67	15.7063	14.1013	16.7332	11.2229	16.0647	10.4641	12.247	9.01125	12.6014	11.8024	12.1692	13.207	12.8642	10.3043	15.5069	10.348	8.07076	10.5563	0.235074	0.223224	0.383982	0.31985	0.594139	0.142327	0.197513	-0.18178	-0.525947
ENST00000229022	ENST00000229022.9	ENSG00000111424.12	VDR	HGNC:12679	22.6103	0	46.8747	0	0	0	0	0.297584	0	0	4.69421	0	2.31363	7.24733	0	0	0	1.21032	0.464394	0	0.672154	0	0	0	0	0.0050723	0	0	0.0691054	0	0.0274502	0.100432	0	0	0	0.0149087	-0.02135	0	0.550304	0.741707	-0.13807	0.00729929	-0.096404	-0.0390684	0
ENST00000229134	ENST00000229134.5	ENSG00000111536.5	IL26	HGNC:17119	57	82	71	74	38	33	64	65	52	67	62	73	74	37	35	71	62	86	4.71456	4.46747	4.0999	4.528	2.936	2.61119	4.16496	4.46164	3.07281	3.65777	3.67558	4.50447	3.53564	2.06481	3.54121	6.09297	4.65514	4.26604	-0.370694	-0.457633	0.295003	-0.110134	0.360932	-0.0502295	0.225727	0.285452	-0.3306
ENST00000229135	ENST00000229135.4	ENSG00000111537.5	IFNG	HGNC:5438	0	3	0	1	0	0	2	2	2	7	3	2	6	0	0	0	6	6	0	0.13761	0	0.0515177	0	0	0.109583	0.115583	0.0995046	0.321752	0.14974	0.103904	0.241362	0	0	0	0.379292	0.250587	-0.185752	0.150017	-0.402451	-0.142615	0	-0.306131	-0.0153012	-0.239451	0
ENST00000229179	ENST00000229179.9	ENSG00000111581.10	NUP107	HGNC:29914	82.6702	88.0164	77.2317	85.3568	27.0415	45.8128	51.1159	62.4118	75.0463	97.4896	83.4532	126.304	112.456	67.6146	31.3151	68.9884	63.8316	117.955	0.892209	0.625696	0.581919	0.681499	0.272618	0.473003	0.434049	0.558984	0.578646	0.694467	0.645549	1.01693	0.701086	0.492346	0.413418	0.772501	0.625358	0.763474	-0.159733	-0.305692	0.15924	-0.350483	-0.229783	-0.0601513	-0.017512	-0.0167079	0.0595724
ENST00000229195	ENST00000229195.8	ENSG00000111596.14	CNOT2	HGNC:7878	1782.97	2210.46	2041.4	1824.95	1411.38	1396.62	1976.62	2042.77	1636.99	2278.44	2396.04	2128.65	2671.75	1836.11	1323.55	1507.49	1677.24	2436.15	44.6615	36.4715	35.6999	33.8181	33.0247	33.4678	38.9563	42.4643	29.2955	37.6706	43.0182	39.7785	38.6594	31.0313	40.5552	39.1786	38.1382	36.5977	-0.311539	-0.00800463	0.239742	-0.152034	0.087101	0.151254	-0.232305	-0.187826	-0.269783
ENST00000229201	ENST00000229201.4	ENSG00000111602.12	TIMELESS	HGNC:11813	2098.75	3085.6	2987.89	2996.98	2210.85	2313.06	2266.11	2138.56	2066.01	2473.84	2397.18	2710.09	3206.29	2782.42	1647.76	1561.02	1447.19	2548.25	32.8429	31.8055	32.6433	34.6955	32.3181	34.6279	27.9014	27.7726	23.0983	25.5522	26.8875	31.6388	28.9837	29.3775	31.5422	25.3451	20.558	23.9157	-0.0481261	0.133606	0.350023	0.0437349	0.133301	0.416472	0.23432	0.251565	0.130697
ENST00000229214	ENST00000229214.9	ENSG00000111615.14	KRR1	HGNC:5176	2617.03	3085.03	2996.23	2731.61	1640.74	1776	2981.03	3050.53	2362.34	3325.6	3715.13	3354.21	3748.77	2447.87	1806.63	2512.85	2554.38	3135.71	17.0419	13.2327	13.6217	13.1594	9.98054	11.064	15.2735	16.4854	10.9905	14.294	17.3401	16.295	14.1016	10.755	14.3911	16.9777	15.0997	12.2463	-0.143698	-0.143684	0.238382	-0.242237	-0.0983203	0.119112	-0.365787	-0.0929387	-0.351396
ENST00000229238	ENST00000229238.5	ENSG00000111639.8	MRPL51	HGNC:14044	2182.22	3638.89	3631.75	3462.07	2184.13	1985.51	2869.01	2612.97	3132.57	3776.31	3252.53	3153.1	3973.36	3394.82	1820.89	2180.52	2755.21	3615.17	230.57	253.253	267.898	270.613	215.57	200.695	238.507	229.115	236.467	263.359	246.317	248.541	242.512	242.01	235.345	239.039	264.262	229.083	0.0455732	-0.00320245	-0.191047	0.107786	-0.16618	-0.205061	0.0399053	0.157563	-0.228724
ENST00000229239	ENST00000229239.10	ENSG00000111640.15	GAPDH	HGNC:4141	103288	152376	134229	137000	117544	113914	117095	125778	135489	157584	134004	141311	178092	159374	78211.4	90763.4	101147	161385	6655.89	6467.77	6038.82	6531.09	7075.59	7022.51	5936.9	6726.3	6237.73	6702.61	6189.31	6793.4	6629.35	6929.24	6165.15	6068.37	5916.77	6237.06	0.000154982	-0.0315945	-0.0100895	-0.169841	0.0301486	0.184974	0.0634786	-0.0215401	0.187822
ENST00000229243	ENST00000229243.7	ENSG00000111644.8	ACRBP	HGNC:17195	0	2.95626	5	0	0	6.71615	0	6	0	0	0	0	0	0	0	1.18185	1.19695	4.97499	0	0.0772006	0.138393	0	0	0.254727	0	0.197407	0	0	0	0	0	0	0	0.0486142	0.0430772	0.11829	-0.161295	-0.068484	0	0.186999	0	0.199068	0.107287	0	0.327374
ENST00000229251	ENST00000229251.7	ENSG00000111652.10	COPS7A	HGNC:16758	72.4933	99.8996	76.4764	98.0795	75.7337	77.1486	9.67272	70.9928	70.6268	42.0012	67.6566	8.04885	80.3074	54.7629	62.0095	56.2975	85.0744	101.535	3.24453	2.9451	2.38963	3.24745	3.16628	3.30325	0.340618	2.63684	2.25834	1.24077	2.17037	0.268747	2.07625	1.65369	3.39492	2.61426	3.45644	2.7254	-0.193257	-1.4308	0.921611	1.41773	0.650763	-0.293205	0.315412	0.465421	-0.0304111
ENST00000229264	ENST00000229264.8	ENSG00000111664.11	GNB3	HGNC:4400	1.81711	2.7984	15.2101	0	4.49454	3.15541	5.27409	3.72961	0	2.83923	3	2.99596	0	10.8081	5.42522	1.87285	0	0	0.0851448	0.0863712	0.497575	0	0.196729	0.141446	0.194442	0.145029	0	0.0878119	0.100755	0.104729	0	0.341695	0.310965	0.0910511	0	0	0	0.130618	-0.00354143	0.438935	-0.16496	0.195384	-0.0189764	0	-0.199766
ENST00000229265	ENST00000229265.10	ENSG00000111665.12	CDCA3	HGNC:14624	8.05607	17.5657	26.6886	3.69654	9.19012	3.31353	3.15663	9.07216	11.9691	26.201	12.5077	6.97791	10.1239	11.9284	20.4719	0	0	9.00793	0.683134	0.981138	1.58	0.231893	0.727964	0.268802	0.210606	0.638423	0.725121	1.46648	0.760202	0.441432	0.495908	0.68246	2.12353	0	0	0.458108	0.2426	0.27573	-0.551303	0.839871	0.0385013	0.712308	0.170589	-0.280145	-1.29971
ENST00000229266	ENST00000229266.8	ENSG00000111666.11	CHPT1	HGNC:17852	696.544	1054.28	995.352	959.338	912.927	821.509	857.8	897.786	1237.13	1100.35	858.554	891.552	1255.68	1283.88	671.081	755.741	815.576	1405.39	34.8083	34.7034	34.7264	35.4662	42.6163	39.274	33.7276	37.2325	44.1688	36.2945	30.7518	33.2381	36.248	43.2883	41.0229	39.1843	36.9976	42.1203	0.0669598	-0.21055	-0.058668	0.0613903	-0.0220571	0.00888966	0.169223	-0.0306008	-0.0613259
ENST00000229268	ENST00000229268.13	ENSG00000111667.14	USP5	HGNC:12628	135.727	173.462	310.675	140.702	31.1331	151.496	257.494	169.793	218.481	258.219	208.977	238.363	287.663	169.598	71.3631	123.27	178.072	368.366	3.0229	2.54474	4.83073	2.31829	0.647718	3.22788	4.51221	3.13828	3.47646	3.79595	3.33599	3.96051	3.70094	2.54853	1.94423	2.84852	3.60021	4.92036	-0.403328	0.518326	-0.253583	0.233188	-1.10675	-0.152668	-0.290681	-0.502511	0.522043
ENST00000229270	ENST00000229270.8	ENSG00000111669.15	TPI1	HGNC:12009	29.1064	44.6563	104.951	49.7983	80.3805	44.6646	85.9121	34.2064	169.65	74.8936	59.4493	73.6496	79.6973	60.4059	19.8313	39.4267	65.2532	54.1728	1.26546	1.27886	3.18563	1.60171	3.2645	1.85773	2.93886	1.23419	5.26963	2.14922	1.85257	2.38883	2.00159	1.77195	1.0547	1.77851	2.57536	1.41254	1.37783	0.50347	-0.475189	0.304659	0.621475	-0.678334	-0.323949	-0.206265	0.475942
ENST00000229277	ENST00000229277.6	ENSG00000111674.9	ENO2	HGNC:3353	1677.12	2539.91	2241.92	2294.83	3001.16	2746.82	1704.37	1843.73	2207.05	2495.96	2429.54	2380.7	3091.17	3258.66	1620.91	1348.76	1407.16	2650.63	53.5606	53.4296	49.9863	54.2177	89.5317	83.9211	42.8263	48.8646	50.357	52.6132	55.6127	56.7207	57.0263	70.2154	63.3225	44.6911	40.7944	50.7681	-0.0115027	-0.0601175	0.0252724	-0.178978	0.346232	0.254706	-0.0567359	-0.0715749	0.400799
ENST00000229281	ENST00000229281.6	ENSG00000111678.11	C12orf57	HGNC:29521	1441.5	2215.37	2030.32	2055.18	1679.18	1621.33	1754.79	1669.39	2156.46	2239.32	1862.28	1673.35	2485.49	2291.66	1201.51	1127.95	1589.47	2264.66	330.577	334.646	325.066	348.672	359.717	355.704	316.627	317.71	353.318	338.961	306.106	286.286	329.261	354.585	337.057	268.382	330.892	311.474	0.181309	0.237682	-0.0360248	0.182678	0.0206743	-0.0584675	0.128206	0.0823947	0.0774621
ENST00000229314	ENST00000229314.10	ENSG00000111711.10	GOLT1B	HGNC:20175	983.699	1358.69	1378.73	1267.83	942.288	1016.02	1033.61	1141.49	1271.45	1286.4	1291.55	1168.68	1438.3	1261.28	793.159	1034.17	976.115	1587.76	21.2352	19.3195	20.7789	20.2471	19.0013	20.9824	17.5556	20.4494	19.6091	18.3293	19.9836	18.8211	17.9355	18.3703	20.9446	23.1628	19.128	20.556	-0.0648043	-0.380933	0.202057	0.135895	0.0462444	0.0917331	-0.0463967	0.166175	0.00248496
ENST00000229328	ENST00000229328.10	ENSG00000111725.11	PRKAB1	HGNC:9378	1438.97	1931.81	1723.73	1685.33	1343.7	1325.17	1347.11	1498.34	1524.31	2143.28	1884.84	2044.96	2485.92	2322.04	1274.14	1306.68	1284.63	2031.5	47.7452	42.2205	39.9297	41.3687	41.6472	42.0638	35.1678	41.2575	36.1341	46.9388	44.825	50.6195	47.647	51.9828	51.7145	44.9834	38.6929	40.4254	-0.157773	-0.346405	0.0240652	-0.334766	-0.313072	0.0903279	-0.084419	-0.199352	-0.291724
ENST00000229329	ENST00000229329.7	ENSG00000111726.13	CMAS	HGNC:18290	1516.48	2172.68	2120.83	1899.11	1566.51	1619.76	1764.03	1802.42	1650.33	2113.04	2224.28	1944.59	2374.89	1894.93	1104.31	1348.79	1444.5	2203.89	66.6121	62.8628	65.0386	61.7128	64.2769	68.0653	60.9659	65.7033	51.7909	61.2632	70.0284	63.7235	60.2602	56.1593	59.3369	61.4703	57.5982	58.0586	-0.161859	-0.0116962	0.118902	0.0290217	0.191587	0.186902	-0.15342	0.0338118	0.194922
ENST00000229330	ENST00000229330.9	ENSG00000111727.12	HCFC2	HGNC:24972	214.861	302.715	304.761	259.732	194.411	233.535	243.374	287.634	207.901	322.304	330.249	244.883	273.588	250.083	120.106	212.366	218.66	307.265	2.55782	2.37371	2.53292	2.28743	2.16192	2.65965	2.27956	2.84163	1.76822	2.53253	2.81788	2.17484	1.8814	2.00867	1.74902	2.62303	2.36297	2.19374	-0.206292	-0.143691	0.0102943	0.154179	0.071674	0.191986	-0.178435	0.190191	0.412787
ENST00000229332	ENST00000229332.12	ENSG00000111729.15	CLEC4A	HGNC:13257	4.40905	7.88001	4.31295	5.77524	4.63955	4.46391	8.38727	0	2.69742	12.5911	27	14.5401	2.29102	6.57762	10	0	5.71273	1.60726	0.281	0.330804	0.191905	0.272296	0.276213	0.272168	0.420579	0	0.122822	0.529664	1.23337	0.691328	0.0843453	0.282841	0.779613	0	0.330507	0.0614339	0.0811148	0.506479	-0.255944	-0.504888	-0.00747377	-0.411976	-0.746926	0.23061	-0.484275
ENST00000229340	ENST00000229340.10	ENSG00000111737.12	RAB35	HGNC:9774	1319.7	1970.75	1638.42	1436.34	1129.69	1059.13	1578.35	1570.18	1409.95	1824.11	1887.53	1554.5	1958.46	1519.56	800.694	1254.91	1223.04	1882.13	32.9151	32.3768	28.5295	26.5025	26.32	25.2714	30.9734	32.5001	25.1241	30.0294	33.7429	28.9245	28.2166	25.5711	24.4289	32.4741	27.6908	28.1533	-0.158282	-0.0661766	0.128293	-0.0191685	0.040096	0.223575	-0.0578747	-0.0872286	0.0470209
ENST00000229379	ENST00000229379.3	ENSG00000111775.3	COX6A1	HGNC:2277	4152.47	7086.91	6776.11	6528.08	5361.4	4876.5	5500.54	4903.08	6071.07	7169.27	5975.26	5723.6	8038.82	6833.97	3751.98	4067.76	5146.98	7204.1	1032.65	1160.88	1176.46	1201	1245.47	1160.15	1076.26	1011.89	1078.65	1176.79	1065.06	1061.87	1154.81	1146.66	1141.37	1049.56	1161.92	1074.46	0.00561316	0.036208	-0.188328	0.147712	0.119154	-0.199277	0.124173	0.0565304	0.0235302
ENST00000229384	ENST00000229384.5	ENSG00000257218.6	GATC	HGNC:25068	0	0	0	0	1.7777	0	7.26541	4.17518	5.10821	1.87387	0	0	4.53886	1.53575	0	0	0	0	0	0	0	0	0.83537	0	2.87567	1.74303	1.8359	0.622199	0	0	1.31896	0.521251	0	0	0	0	1.50381	1.95445	-0.697951	0	0.270813	1.45577	0	-1.21348	0
ENST00000229387	ENST00000229387.6	ENSG00000111783.13	RFX4	HGNC:9985	1.32661	0	0	1.34361	0	2	1.35279	0	0	0	0	2.66837	0	3.86216	0	0	0	0	0.027477	0	0	0.0205877	0	0.0396292	0.0220456	0	0	0	0	0.0412313	0	0.053972	0	0	0	0	0	0.0314595	0.0391061	-0.0582906	-0.0758365	0	0	0.0294002	0.0560691
ENST00000229390	ENST00000229390.8	ENSG00000111786.10	SRSF9	HGNC:10791	4523.39	7168.06	6125.27	5705.27	3679.92	3730.97	5583.33	5371.51	5711.25	6562.16	6231.12	5890.86	7948.79	6387.77	3308.99	4234.42	5097.96	7382.41	336.652	351.399	318.267	314.125	255.836	265.643	326.945	331.763	303.679	322.359	332.393	327.078	341.734	320.759	301.252	326.976	344.42	329.515	-0.117428	-0.000134769	0.0624016	-0.0392735	-0.325132	-0.0538561	0.0799862	-0.121167	-0.180844
ENST00000229395	ENST00000229395.8	ENSG00000111790.14	FGFR1OP2	HGNC:23098	231.857	312.727	296.331	220.342	168.017	172.504	405.06	369.096	180.686	380.198	400.399	354.721	350.274	361.415	150.636	293.331	363.184	428.311	5.61406	4.98774	5.00937	3.94696	3.80028	3.9959	7.71687	7.41671	3.1257	6.07634	6.94894	6.40765	4.89931	5.90439	4.46173	7.36919	7.98287	6.2198	-0.807319	0.0587219	-0.0974673	-0.301802	-0.524394	-0.0939196	-0.40875	-0.254003	-0.128611
ENST00000229402	ENST00000229402.4	ENSG00000111796.4	KLRB1	HGNC:6373	9	18	17	8	14	16	19	26	29	15	20	13	12	10	5	17	22	40	0.485451	0.639525	0.640179	0.319229	0.705402	0.825624	0.806346	1.16384	1.11755	0.534035	0.773217	0.52312	0.373899	0.363928	0.329906	0.951387	1.07721	1.29397	-0.115449	-0.111425	-0.0464302	0.106823	0.322345	0.0589424	-0.113092	-0.0585815	0.457065
ENST00000229471	ENST00000229471.8	ENSG00000010810.18	FYN	HGNC:4037	26.5589	61.9139	27.8371	46.1467	62.2053	42.9724	122.218	38.7118	18.0002	43.3331	73.9948	79.6879	128.862	76.3398	11.0013	60.0469	27.421	29.156	0.989108	1.51881	0.723781	1.2714	2.16405	1.53103	3.58124	1.19644	0.478936	1.06519	1.97517	2.21402	2.77223	1.91821	0.501182	2.32022	0.927027	0.651211	-0.158966	0.46446	-0.0541559	-0.898802	0.116687	0.188793	-0.240227	-0.731833	0.753624
ENST00000229554	ENST00000229554.10	ENSG00000111834.13	RSPH4A	HGNC:21558	0	10	11	5.42494	0	0	0	5.36478	5	9	6	11	18	5	0	7.18961	8	7.18661	0	0.165254	0.19267	0.100687	0	0	0	0.111696	0.0896204	0.149035	0.107892	0.205882	0.260864	0.0846356	0	0.187146	0.182195	0.108132	-0.0243044	-0.247498	-0.200423	-0.0158946	-0.11721	-0.0887055	0.0728271	-0.196008	0
ENST00000229563	ENST00000229563.6	ENSG00000111843.14	TMEM14C	HGNC:20952	205.142	300.495	260.349	274.322	303.551	241.238	280.895	276.187	350.901	353.724	284.193	240.593	320.263	291.193	207.942	198.764	214.92	380.406	18.142	17.5045	16.0745	17.9474	25.0766	20.4097	19.5452	20.2698	22.1708	20.6477	18.0141	15.8734	16.361	17.375	22.4953	18.2379	17.2538	20.1762	0.129867	0.094853	-0.177469	0.0170918	0.505014	0.220614	-0.0391938	0.126152	-0.134106
ENST00000229570	ENST00000229570.9	ENSG00000111850.11	SMIM8	HGNC:21401	191.118	285.261	270.397	277.385	210.864	190.564	267.687	266.679	377.579	373.513	302.333	310.75	353.913	329.156	192.107	256.245	283.204	401.566	5.78268	5.68528	5.71188	6.20897	5.95986	5.51604	6.37265	6.69625	8.16209	7.45948	6.55665	7.01445	6.18578	6.71957	7.11031	8.0443	7.77862	7.28694	0.144839	-0.294826	-0.318714	-0.255888	-0.149462	-0.189838	-0.176758	0.0046484	-0.31576
ENST00000229595	ENST00000229595.6	ENSG00000111875.8	ASF1A	HGNC:20995	3747.85	5270.94	5221.49	4866.95	3351.89	3352.54	4543.84	4936.98	5518.71	5788.91	5286.88	5041.98	6210.86	5045.75	3171.94	4313.93	4595.92	6849.51	111.863	103.627	108.805	107.466	93.4542	95.7274	106.707	122.287	117.681	114.045	113.102	112.269	107.084	101.611	115.81	133.592	124.523	122.609	-0.0586953	-0.321489	-0.0276265	-0.0448138	-0.119499	-0.0259378	-0.125072	0.00508099	-0.272166
ENST00000229633	ENST00000229633.7	ENSG00000111911.7	HINT3	HGNC:18468	883.122	1239	1031.14	883.727	774.283	802.962	1174.27	1167.9	1248.32	1505.87	1441	1203.11	1410	1197.87	651.636	1134.71	1121.57	1786	18.6112	17.1991	15.1712	13.7778	15.2426	16.1885	19.4709	20.4256	18.7951	20.9467	21.7664	18.9153	17.165	17.0324	16.7987	24.811	21.4563	22.5733	-0.252008	-0.334407	-0.162329	-0.300451	-0.150806	-0.0677877	-0.323035	-0.297725	-0.050326
ENST00000229634	ENST00000229634.13	ENSG00000111912.20	NCOA7	HGNC:21081	114.901	124.844	189.539	113.697	0	134.216	110.778	90.6671	118.096	85.6476	141.293	72.1272	162.449	70.0504	51.9919	52.2937	57.6216	93.6097	2.71425	1.94257	3.12589	1.98694	0	3.03312	2.05895	1.77742	1.99309	1.33542	2.3923	1.2711	2.21674	1.11647	1.50238	1.28168	1.23563	1.3262	0.363665	0.422936	0.669391	0.861314	-1.08166	0.313069	-0.205189	-0.10693	0.688597
ENST00000229708	ENST00000229708.4	ENSG00000111981.5	ULBP1	HGNC:14893	413	521	716.971	569	744.994	750	421	413.992	299	446	587	430	592	726.982	504	323	330.988	427	9.0438	7.51485	10.961	9.2177	15.2391	15.7116	7.25351	7.5233	4.67776	6.44631	9.21314	7.02465	7.48847	10.7408	13.5005	7.33852	6.57944	5.60776	-0.218838	-0.0147842	0.431708	0.575834	0.467942	0.169321	-0.262373	0.267493	0.204753
ENST00000229725	ENST00000229725.4	ENSG00000184494.8	NEU1	HGNC:7758	132.207	235.113	208.549	186.893	122.435	116.015	179.33	209.209	207.2	293.88	220.602	213.164	285.53	205.517	111.972	176.21	207.819	260.415	4.82245	5.64901	5.31094	5.04331	4.17182	4.04843	5.14673	6.333	5.3997	7.07553	5.76756	5.80073	6.01639	5.05794	4.99621	6.66882	6.88136	5.69692	-0.0654934	-0.319186	-0.47193	-0.107835	-0.228156	-0.104042	-0.0254958	-0.215389	-0.248215
ENST00000229758	ENST00000229758.8	ENSG00000112029.10	FBXO5	HGNC:13584	913.275	1379.54	1566.65	1260.48	1190.78	1291.75	1057.27	1151.85	923.123	1117.64	1235.45	1347.36	1577	1353.42	909.968	637.849	716.355	1123.93	33.1428	32.9764	39.6926	33.8402	40.3669	44.8462	30.1883	34.6896	23.9339	26.771	32.1352	36.4776	33.059	33.1385	40.3953	24.0165	23.5989	24.4617	-0.0302225	0.318122	0.298001	0.118736	0.277078	0.536909	0.0361686	0.0327159	0.147333
ENST00000229769	ENST00000229769.3	ENSG00000112039.6	FANCE	HGNC:3586	372.671	479.327	426.26	389.082	319.794	300.708	367.2	326.679	450.631	405.174	526.999	449.828	575.573	436.675	241.596	219.018	293.935	507.468	10.4311	8.8373	8.32971	8.05669	8.36146	8.05212	8.08675	7.58826	9.01142	7.48554	10.5727	9.39307	9.3063	8.24663	8.27205	6.3605	7.46849	8.51873	0.0728051	0.303961	0.429891	-0.155717	0.0178068	0.0202619	-0.234386	-0.186471	-0.034633
ENST00000229794	ENST00000229794.9	ENSG00000112062.12	MAPK14	HGNC:6876	1607.57	2132.84	2618.7	2579.8	2465.75	2403.04	2046.17	1846.82	2080.83	2536.06	1999.94	2175.87	2669.49	2763.22	1311.23	1486.13	1688.88	3085.43	26.1427	22.8466	29.7314	31.0367	37.4572	37.3853	26.1811	24.9241	24.1759	27.2217	23.3113	26.3979	25.0772	30.3185	26.0842	25.0751	24.9319	30.0924	-0.304516	0.0599299	-0.0562415	0.165652	0.296238	-0.00042944	-0.0278454	0.296936	0.503104
ENST00000229795	ENST00000229795.8	ENSG00000112062.12	MAPK14	HGNC:6876	2103.03	3086.1	2135.56	1967.42	1392.9	1694.51	2394.04	2660.45	2580.44	2665.89	2808.37	2394.15	2953.05	2104.08	1557.83	2071.88	1886.92	2780.85	34.2	33.0577	24.2461	23.6694	21.1595	26.3623	30.6321	35.9047	29.9806	28.6153	32.7343	29.046	27.741	23.0863	30.9898	34.9583	27.8554	27.1218	0.139677	-0.184935	0.249233	-0.251115	-0.120286	0.354962	0.0137624	-0.220388	-0.225418
ENST00000229812	ENST00000229812.8	ENSG00000112079.9	STK38	HGNC:17847	1109	1434	1314	1078	955	966	1150	1052	1087	1236	1586	1295	1401	1213	689	974	913	1447	21.5252	18.3336	17.8058	15.479	17.3151	17.9371	17.5622	16.9452	15.0734	15.8347	22.0642	18.7517	15.7081	15.8851	16.3588	19.6146	16.0865	16.844	-0.150761	-0.151301	0.420103	-0.0708021	0.117287	0.0707398	-0.254546	-0.0199189	0.125545
ENST00000229854	ENST00000229854.12	ENSG00000112118.20	MCM3	HGNC:6945	341.553	313.59	273.914	278.075	198.906	140.696	305.169	543.882	235.729	345.302	390.984	312.168	337.478	259.608	185.915	279.486	230.845	412.763	7.78897	4.71049	4.361	4.6913	4.23717	3.06947	5.47555	10.293	3.84062	5.19752	6.39072	5.31087	4.44568	3.9944	5.18626	6.61283	4.77879	5.64525	-0.457132	-0.23343	0.504002	-0.235337	0.0684745	0.966589	-0.3721	0.0636463	-0.604227
ENST00000229903	ENST00000229903.5	ENSG00000112167.11	SAYSD1	HGNC:21025	382.542	620.832	428.654	437.726	351.503	315.359	453.86	399.594	460.267	576.89	477.754	448.914	598.431	463.194	290.485	376.063	424.839	602.638	14.1723	15.1502	11.0871	11.997	12.1645	11.177	13.2296	12.2856	12.1825	14.1068	12.6863	12.4074	12.807	11.5781	13.1644	14.4553	14.2877	13.3899	-0.126432	-0.119201	0.00623812	-0.149559	0.0657481	-0.202507	0.238818	-0.0872161	-0.218114
ENST00000229913	ENST00000229913.9	ENSG00000164627.18	KIF6	HGNC:21202	5.03561	0	0.114229	0	3.5649	0	0	2.40884	0	0	4.93699	7.28859	2.71387	6.74011	7.75902	1.37482	2.8956	2.09455	0.310404	0	0.00491588	0	0.205271	0	0	0.123225	0	0	0.218125	0.335177	0.096635	0.28032	0.585059	0.0879277	0.162028	0.077433	-0.107598	-0.121583	0.390012	-0.409956	-0.0871464	-0.0489976	-0.284662	-0.133083	-0.664536
ENST00000229955	ENST00000229955.4	ENSG00000112218.9	GPR63	HGNC:13302	472.386	664	639	516	429.209	520	595.176	561.291	550.858	556.884	610.227	509	577.231	604	332	492	447.214	680	5.31924	4.92495	5.02345	4.29844	4.51468	5.60163	5.27306	5.24512	4.43157	4.13897	4.92507	4.27588	3.75468	4.58882	4.57307	5.74807	4.57133	4.59221	-0.0420475	-0.105307	0.298271	0.191181	-0.0192669	0.164706	-2.80611e-05	0.156221	0.244351
ENST00000229971	ENST00000229971.2	ENSG00000112234.9	FBXL4	HGNC:13601	239.672	329.914	282.555	234.965	174.15	197.022	218.508	240.386	289.676	307.732	322.912	276.797	333.553	240.082	172.902	224.148	177.223	312.805	6.08464	5.51697	5.00807	4.41296	4.12997	4.78511	4.36466	5.06456	5.25408	5.15663	5.87585	5.24245	4.89163	4.11234	5.36952	5.90416	4.08426	4.76268	0.118056	-0.363979	0.202554	-0.0552112	0.0049664	0.254367	-0.0773372	-0.122248	-0.13884
ENST00000230036	ENST00000230036.2	ENSG00000112293.15	GPLD1	HGNC:4459	93.4104	149.013	86.8669	82.3983	63.6251	84.681	122.8	128.692	126.774	163.398	170.811	154.985	170.799	121.908	79.2535	131.026	125.923	186.612	1.08571	1.14084	0.70489	0.708508	0.690799	0.941591	1.123	1.24132	1.05272	1.25354	1.42299	1.34389	1.14676	0.956008	1.12682	1.58008	1.32861	1.30082	-0.16461	-0.281311	-0.111659	-0.459224	-0.210207	-0.0551204	-0.178614	-0.329425	-0.131456
ENST00000230048	ENST00000230048.5	ENSG00000112304.11	ACOT13	HGNC:20999	677.332	975.281	981.163	960.47	656.425	753.043	767.311	735.53	998.41	1028.81	968.371	912.177	1068.55	884.974	545.033	666.153	762.851	1032.51	11.547	10.9516	11.6777	12.1132	10.4534	12.2813	10.2921	10.406	12.1602	11.5765	11.8325	11.6011	10.5228	10.1791	11.366	11.7827	11.8054	10.5565	0.187476	-0.178884	-0.00339082	0.00873788	0.0349729	-0.166968	-0.102598	0.186529	0.103024
ENST00000230050	ENST00000230050.4	ENSG00000112306.8	RPS12	HGNC:10385	12912.1	23003.8	21927.5	20498.2	18177.6	16110.8	20793	17225.2	25165.8	23278.5	20218.9	18582.7	26631.6	23641.5	13157.2	14678.6	19816	28306.3	3630.04	4259.87	4303.81	4263.24	4773.73	4333.03	4599.36	4018.78	5054.66	4319.62	4074.19	3897.44	4324.97	4484.38	4524.76	4281.59	5057.16	4772.64	0.0828102	0.103264	-0.250854	0.143056	0.0901889	-0.331494	0.0642813	-0.0207336	-0.0624536
ENST00000230053	ENST00000230053.11	ENSG00000112309.11	B3GAT2	HGNC:922	13.8608	9.34257	13.8306	0	17.4241	0	9.35991	4.67235	4.61741	0	4.66865	0	13.9944	9.43451	6.50026	0	0	0	0.140701	0.0624681	0.0980168	0	0.165221	0	0.0747561	0.0393605	0.0334869	0	0.033968	0	0.0820607	0.0646162	0.0807158	0	0	0	0.0475201	0.104009	0.189921	0.1349	0.130271	0.0556961	0.039228	-0.113781	-0.111987
ENST00000230056	ENST00000230056.8	ENSG00000112312.10	GMNN	HGNC:17493	1081.37	1560.77	1647.45	1736.02	907.55	922.492	1170.55	1091.3	1105.94	1371.18	1378.93	1306.84	1679.45	1357.65	922.209	866.729	977.474	1265.63	71.265	67.7521	75.7991	84.6382	55.87	58.16	60.6956	59.6845	52.0715	59.6447	65.1348	64.251	63.9352	60.3673	74.3445	59.264	58.4767	50.023	0.0567904	0.0338723	0.252915	0.235089	-0.109803	0.0290035	0.0559948	0.399253	-0.348882
ENST00000230085	ENST00000230085.13	ENSG00000112335.15	SNX3	HGNC:11174	2502.57	3518.84	3581.99	3238.14	2520.78	2411.07	2687.56	2597.9	3333.36	3087.04	3229.29	3259.01	3402.01	3089.27	1938.11	2385.5	2285.71	3799.7	128.788	119.281	128.695	123.28	121.18	118.702	108.821	110.95	122.557	104.859	119.115	125.121	101.134	107.265	122.007	127.372	106.779	117.273	0.0630514	-0.225177	0.294009	0.0403194	0.174442	0.0547771	0.00199519	0.283142	-0.0392937
ENST00000230122	ENST00000230122.4	ENSG00000112365.6	ZBTB24	HGNC:21143	596.517	717.578	668.043	717.626	307.649	510.246	549.351	722.647	723.027	861.592	956.906	725.829	954.251	714.609	520.931	621.172	651.119	977.986	7.31809	5.79863	5.72175	6.51302	3.52563	5.98844	5.30261	7.35726	6.33717	6.97673	8.4142	6.643	6.76251	5.91501	7.81758	7.90664	7.25121	7.19561	-0.159628	-0.498931	0.0604545	-0.185303	-0.611613	0.0184243	-0.469593	-0.0471312	-0.335413
ENST00000230124	ENST00000230124.8	ENSG00000112367.12	FIG4	HGNC:16873	451.53	569.678	530.404	408.654	567.229	543.404	458.183	486.348	587.104	599.25	543.753	513.987	738.198	536.297	410.312	303.518	328.208	545.362	10.5608	8.77654	8.661	7.07094	12.393	12.1589	8.43172	9.44005	9.81054	9.25114	9.11554	8.96849	9.97368	8.4631	11.7393	7.36549	6.96845	7.64992	0.32168	0.173071	0.173462	-0.0452017	0.501094	0.389757	-0.0491774	-0.443239	0.0467475
ENST00000230236	ENST00000230236.4	ENSG00000112474.4	HSD17B8	HGNC:3554	0	6.07816e-08	2.33659e-07	3.16062e-08	4.90601e-07	3.22613e-07	1.37071e-08	2.53613e-08	2.73197e-08	0	1.65396e-08	0	11.3226	5.03317e-08	3.29257e-08	0	0	0	0	3.67249e-09	1.49637e-08	2.14481e-09	4.2038e-08	2.83105e-08	9.89277e-10	1.93061e-09	1.7904e-09	0	1.08743e-09	0	0.599962	3.11502e-09	3.69453e-09	0	0	0	2.583e-09	1.42722e-09	0	2.15881e-08	5.61539e-08	2.78528e-09	3.72946e-09	-0.678038	3.55134e-08
ENST00000230321	ENST00000230321.11	ENSG00000112559.15	MDFI	HGNC:6967	252.963	347.729	316.875	329.115	298.634	250.455	274.434	215.292	247.604	340.048	287.839	331.593	414.084	384.751	158.728	172.909	225.364	321.405	12.3138	11.1495	10.7689	11.852	13.5794	11.6634	10.5108	8.69716	8.61109	10.9257	10.0428	12.0419	11.6438	12.6365	9.4516	8.73287	9.95851	9.38312	-0.111468	0.242055	0.158844	-0.148173	0.0964568	-0.176417	0.137803	0.0235657	0.276935
ENST00000230323	ENST00000230323.8	ENSG00000112561.19	TFEB	HGNC:11753	0	0	0	0	0	0	0	10.701	0	15.9469	0	0	0	0	0	0	0	0	0	0	0	0	0	0	0	0.275351	0	0.326361	0	0	0	0	0	0	0	0	0	0	-0.407474	0	0	0.350894	0	0	0
ENST00000230340	ENST00000230340.9	ENSG00000112578.10	BYSL	HGNC:1157	1895.99	2656.83	2163.04	2138.82	1185.57	1186.96	2119.4	2235	1863.73	2765.52	2357.94	2459.17	3238.3	2323.39	1101.06	1493.56	1792.01	2401.49	85.0363	78.4899	67.7302	70.9662	49.6708	50.9288	74.7904	83.188	59.7197	81.8692	75.8001	82.2833	83.8988	70.3076	60.4083	69.5018	72.9599	64.5965	-0.111456	0.104356	0.0541094	-0.277084	-0.492901	0.186873	0.049664	-0.238425	-0.241899
ENST00000230354	ENST00000230354.10	ENSG00000112592.15	TBP	HGNC:11588	230.362	376.465	377.037	386.153	192.797	245.939	213.544	220.373	397.068	292.103	343.269	332.393	339.061	350.306	143.645	286.738	323.481	414.599	9.38924	10.1071	10.7289	11.6436	7.34051	9.58973	6.84813	7.45407	11.5625	7.85835	10.0282	10.1071	7.98304	9.63339	7.16189	12.1258	11.9686	10.1346	0.174066	-0.741983	0.229981	0.0785788	-0.350395	-0.617307	0.0102837	0.493135	0.37569
ENST00000230361	ENST00000230361.4	ENSG00000112599.9	GUCA1B	HGNC:4679	61.0362	89.1299	68.816	42.7305	38.0496	33.424	51.05	55.0996	48.8328	70.8504	58.0273	68.0246	53.0381	51.9068	11.0146	49	42.028	51.0159	1.97293	1.89771	1.55297	1.02181	1.14889	1.03357	1.29833	1.47804	1.12772	1.51162	1.34439	1.64038	0.990335	1.13203	0.435522	1.64333	1.23321	0.988984	0.0972764	-0.201772	0.243269	-0.0485707	0.0113626	0.150081	0.3057	0.0226372	0.502442
ENST00000230413	ENST00000230413.9	ENSG00000112651.12	MRPL2	HGNC:14056	65.138	84.6819	124.648	95.6038	86.0224	67.482	63.4573	64.1931	72.0036	117.81	85.3924	81.8429	95.1879	50.107	59.1101	67.4209	62.9745	119.802	6.87102	5.88382	9.17955	7.46055	8.47626	6.80979	5.26664	5.6194	5.42634	8.20246	6.45616	6.44055	5.80015	3.56613	7.62721	7.37881	6.03013	7.57899	-0.41681	-0.419054	-0.22547	0.452193	1.05335	-0.0868506	-0.115225	0.315186	-0.14361
ENST00000230419	ENST00000230419.9	ENSG00000112655.16	PTK7	HGNC:9618	1187	1753.69	1416.83	1391.56	1292.37	1334.41	1153.21	1278.36	1329.41	1647.17	1600.57	1435.22	1823.4	1247.03	704.948	878.182	966.325	1952.4	19.3033	18.7852	16.086	16.7414	19.6324	20.7601	14.7555	17.2524	15.4456	17.6805	18.6562	17.4122	17.129	13.6826	14.0235	14.8173	14.2652	19.0419	-0.285313	-0.00565107	0.120181	-0.10785	0.490801	0.257834	0.0094331	-0.031183	0.534467
ENST00000230431	ENST00000230431.11	ENSG00000112667.13	DNPH1	HGNC:21218	612.871	993.802	983.395	846.851	1009.82	820.763	725.334	703.663	807.966	920.718	824.708	797.471	1265.25	1341.59	625.679	462.232	577.571	915.225	107.45	114.768	120.369	109.838	165.382	137.662	100.056	102.381	101.204	106.547	103.635	104.306	128.14	158.698	134.186	84.0821	91.9219	96.2336	0.071925	0.248222	0.0120687	0.204819	0.0591574	0.153876	0.145866	-0.220479	0.0366302
ENST00000230449	ENST00000230449.9	ENSG00000112685.14	EXOC2	HGNC:24968	1960	2660.83	2325.11	2245.95	1898.67	1878.76	1846.15	1963.65	1959.57	2210.23	2535.37	2249.64	2840.7	1887.9	1212.57	1364.91	1478.15	2357.79	30.0821	26.8999	24.9141	25.5013	27.2212	27.5856	22.2938	25.011	21.4872	22.3906	27.8909	25.7585	25.1854	19.5498	22.7655	21.7351	20.5943	21.7029	-0.0137745	0.0350261	0.410157	-0.0462595	0.457653	0.268475	-0.0503526	0.0173001	0.266423
[truncated: 69,845 more rows]
[truncated: 24 more columns]

## Sheet: Table S2
Table S2. List of downregulated transcripts from RNA sequencing of RSPO3 fusion organoids
[truncated: 232 more rows]

## Sheet: Table S3
Table S3. List of differentially expressed genes from the CRISPR/Cas9 genome-wide screen with a differen-tial fold-change threshold of above 200
[truncated: 33 more rows]

[truncated: 2 more sheets: Table S4, Table S5]
